# Supplementary material for: Accurate and sensitive detection of microbial eukaryotes from whole metagenome shotgun sequencing
Source: Microbiome. 2021 Mar 3;9:58. doi: 10.1186/s40168-021-01015-y (PMC7931531; doi:10.1186/s40168-021-01015-y)
Supplement: Supplementary file 9 — Additional file 8: Table S2. Genomes with species-level marker genes in the EukDetect database. (CSV) [file 40168_2021_1015_MOESM9_ESM.csv]

Group	Subgroup	Species	Taxonomy ID	Markers
Protists	Alveolata	Besnoitia_besnoiti	94643	42
Protists	Alveolata	Cyclospora_cayetanensis	88456	38
Protists	Alveolata	Cystoisospora_suis	483139	39
Protists	Alveolata	Entodinium_caudatum	47911	25
Protists	Alveolata	Haemoproteus_tartakovskyi	707206	26
Protists	Alveolata	Halteria_grandinella	5974	66
Protists	Alveolata	Laurentiella_sp_PUJRC_G5	1615773	1
Protists	Alveolata	Nephromyces_sp_ex_Molgula_occidentalis	2544991	36
Protists	Alveolata	Paraurostyla_sp_PUJRC_G6	1615771	2
Protists	Alveolata	Sarcocystis_neurona	42890	33
Protists	Alveolata	Stentor_coeruleus	5963	140
Protists	Alveolata	Stentor_roeselii	1703786	88
Protists	Alveolata	Tetmemena_sp_SeJ-2015	1609942	9
Protists	Alveolata	Uroleptopsis_citrina	693449	2
Protists	Alveolata	Urostyla_sp_PUJRC_G1	1615772	2
Protists	Alveolata	Lingulodinium_polyedra	160621	109
Protists	Alveolata	Alphamonas_edax	2605704	39
Protists	Alveolata	Colpodella_angusta	1541798	58
Protists	Alveolata	Voromonas_pontica	333133	16
Protists	Alveolata	Chromera_velia	505693	29
Protists	Alveolata	Piridium_sociabile	2570542	18
Protists	Alveolata	Colponema_vietnamica	1492817	67
Protists	Alveolata	Pyrodinium_bahamense	73915	106
Protists	Alveolata	Gambierdiscus_australes	439317	74
Protists	Alveolata	Alexandrium_monilatum	311494	125
Protists	Alveolata	Alexandrium_andersonii	327968	27
Protists	Alveolata	Alexandrium_margalefii	109239	76
Protists	Alveolata	Alexandrium_catenella	2925	92
Protists	Alveolata	Alexandrium_tamarense	2926	141
Protists	Alveolata	Alexandrium_minutum	39455	18
Protists	Alveolata	Gonyaulax_spinifera	66791	70
Protists	Alveolata	Protoceratium_reticulatum	133427	80
Protists	Alveolata	Azadinium_spinosum	632150	28
Protists	Alveolata	Crypthecodinium_cohnii	2866	120
Protists	Alveolata	Tripos_fusus	2916	90
Protists	Alveolata	Karenia_brevis	156230	125
Protists	Alveolata	Karlodinium_veneficum	407301	88
Protists	Alveolata	Amphidinium_carterae	2961	108
Protists	Alveolata	Amphidinium_massartii	160604	99
Protists	Alveolata	Togula_jolla	285029	94
Protists	Alveolata	Gymnodinium_catenatum	39447	128
Protists	Alveolata	Heterocapsa_triquetra	66468	40
Protists	Alveolata	Heterocapsa_arctica	192219	84
Protists	Alveolata	Heterocapsa_rotundata	89963	1
Protists	Alveolata	Kryptoperidinium_foliaceum	160619	188
Protists	Alveolata	Durinskia_baltica	400756	141
Protists	Alveolata	Zooxanthella_nutricula	1333877	71
Protists	Alveolata	Durusdinium_trenchii	1381693	46
Protists	Alveolata	Effrenium_voratum	2562239	104
Protists	Alveolata	Pelagodinium_beii	43686	90
Protists	Alveolata	Ansanella_granifera	1872691	74
Protists	Alveolata	Polarella_glacialis	89957	108
Protists	Alveolata	Noctiluca_scintillans	2966	91
Protists	Alveolata	Oxyrrhis_marina	2969	91
Protists	Alveolata	Prorocentrum_cordatum	2364126	99
Protists	Alveolata	Scrippsiella_trochoidea	71861	113
Protists	Alveolata	Apocalathium_aciculiferum	268820	101
Protists	Alveolata	Dinophysis_acuminata	47934	94
Protists	Alveolata	Vitrella_brassicaformis_CCMP3155	1169540	69
Protists	Alveolata	Protocruzia_adherens	223996	88
Protists	Alveolata	Theileria_annulata	5874	18
Protists	Alveolata	Theileria_parva	5875	18
Protists	Alveolata	Babesia_bovis	5865	24
Protists	Alveolata	Babesia_bigemina	5866	17
Protists	Alveolata	Breviolum_minutum_Mf_105b01	1280413	6
Protists	Alveolata	Strombidium_rassoulzadegani	1082188	18
Protists	Alveolata	Strombidium_inclinatum	197538	19
Protists	Alveolata	Platyophrya_macrostoma	938130	88
Protists	Alveolata	Paramecium_tetraurelia	5888	1
Protists	Alveolata	Climacostomum_virens	49980	49
Protists	Alveolata	Blepharisma_japonicum	5961	10
Protists	Alveolata	Fabrea_salina	342563	25
Protists	Alveolata	Ascogregarina_taiwanensis	158379	2
Protists	Alveolata	Lankesteria_abbotti	340204	15
Protists	Alveolata	Gregarina_niphandrodes	110365	25
Protists	Alveolata	Plasmodium_vivax	5855	41
Protists	Alveolata	Plasmodium_yoelii	5861	30
Protists	Alveolata	Theileria_orientalis_strain_Shintoku	869250	16
Protists	Alveolata	Theileria_equi_strain_WA	1537102	28
Protists	Alveolata	Babesia_microti_strain_RI	1133968	23
Protists	Alveolata	Perkinsus_marinus_ATCC_50983	423536	56
Protists	Alveolata	Favella_ehrenbergii	182087	4
Protists	Alveolata	Schmidingerella_taraikaensis	626734	6
Protists	Alveolata	Euplotes_harpa	151035	24
Protists	Alveolata	Euplotes_focardii	36767	72
Protists	Alveolata	Moneuplotes_crassus	5936	80
Protists	Alveolata	Litonotus_pictus	665100	39
Protists	Alveolata	Mesodinium_pulex	283647	5
Protists	Alveolata	Mesodinium_rubrum	704171	7
Protists	Alveolata	Chilodonella_uncinata	151077	1
Protists	Alveolata	Tetrahymena_thermophila	5911	8
Protists	Alveolata	Cryptosporidium_hominis	237895	21
Protists	Alveolata	Hammondia_hammondi	99158	9
Protists	Alveolata	Eimeria_tenella	5802	20
Protists	Alveolata	Plasmodium_falciparum_3D7	36329	14
Protists	Alveolata	Plasmodium_knowlesi_strain_H	5851	39
Protists	Alveolata	Plasmodium_berghei_ANKA	5823	30
Protists	Alveolata	Plasmodium_chabaudi_chabaudi	31271	44
Protists	Alveolata	Oxytricha_trifallax	1172189	4
Protists	Alveolata	Sterkiella_histriomuscorum	94289	2
Protists	Alveolata	Cryptosporidium_parvum_Iowa_II	353152	54
Protists	Alveolata	Cryptosporidium_muris_RN66	441375	57
Protists	Alveolata	Toxoplasma_gondii_ME49	508771	42
Protists	Alveolata	Neospora_caninum_Liverpool	572307	45
Protists	Alveolata	Symbiodinium_microadriaticum	2951	7
Protists	Alveolata	Prorocentrum_minimum	39449	1
Protists	Alveolata	Plasmodium_coatneyi	208452	47
Protists	Alveolata	Babesia_ovata	189622	16
Protists	Alveolata	Babesia_divergens	32595	32
Protists	Alveolata	Amoebophrya_sp_AT52	1775427	22
Protists	Alveolata	Plasmodium_gaboni	647221	15
Protists	Alveolata	Plasmodium_sp_gorilla_clade_G1	880534	18
Protists	Alveolata	Plasmodium_sp_gorilla_clade_G2	880535	24
Protists	Alveolata	Plasmodium_sp_gorilla_clade_G3	880536	33
Protists	Alveolata	Plasmodium_reichenowi	5854	29
Protists	Alveolata	Plasmodium_sp_DRC-Itaito	720590	19
Protists	Alveolata	Plasmodium_ovale	36330	39
Protists	Alveolata	Plasmodium_gonderi	77519	36
Protists	Alveolata	Plasmodium_brasilianum	5824	12
Protists	Alveolata	Plasmodium_fragile	5857	46
Protists	Alveolata	Plasmodium_malariae	5858	18
Protists	Alveolata	Plasmodium_relictum	85471	45
Protists	Alveolata	Plasmodium_gallinaceum	5849	47
Protists	Alveolata	Babesia_sp_Xinjiang	462227	21
Protists	Alveolata	Perkinsus_sp_BL_2016	2494336	4
Protists	Alveolata	Pseudokeronopsis_carnea	385029	49
Protists	Alveolata	Tetrahymena_borealis	5893	1
Protists	Alveolata	Cryptosporidium_andersoni	117008	58
Protists	Alveolata	Cryptosporidium_tyzzeri	756076	37
Protists	Alveolata	Cryptosporidium_baileyi	27987	44
Protists	Alveolata	Cryptosporidium_meleagridis	93969	35
Protists	Alveolata	Cryptosporidium_viatorum	1176757	42
Protists	Alveolata	Cryptosporidium_ubiquitum	857276	36
Protists	Alveolata	Cryptosporidium_cuniculus	564424	24
Protists	Alveolata	Eimeria_brunetti	51314	17
Protists	Alveolata	Eimeria_necatrix	51315	16
Protists	Alveolata	Eimeria_praecox	51316	9
Protists	Alveolata	Eimeria_falciformis	84963	32
Protists	Alveolata	Eimeria_mitis	44415	4
Protists	Alveolata	Eimeria_nieschulzi	44416	25
Protists	Alveolata	Eimeria_acervulina	5801	22
Protists	Alveolata	Eimeria_maxima	5804	12
Protists	Alveolata	Plasmodium_inui_San_Antonio_1	1237626	44
Protists	Alveolata	Plasmodium_cynomolgi_strain_B	1120755	36
Protists	Alveolata	Plasmodium_vinckei_vinckei	54757	44
Protists	Alveolata	Symbiodinium_sp_clade_A_Y106	1563115	7
Protists	Alveolata	Symbiodinium_sp_clade_C_Y103	1563116	3
Protists	Alveolata	Cryptosporidium_sp_37763	2498572	15
Protists	Alveolata	Cryptosporidium_sp_chipmunk_LX-2015	1603071	13
Protists	Amoebozoa	Acytostelium_leptosomum	133408	92
Protists	Amoebozoa	Acytostelium_subglobosum_LB1	1410327	82
Protists	Amoebozoa	Balamuthia_mandrillaris	66527	110
Protists	Amoebozoa	Coremiostelium_polycephalum	142831	98
Protists	Amoebozoa	Planoprotostelium_Fungivorum	1890364	60
Protists	Amoebozoa	Polysphondylium_violaceum	133409	101
Protists	Amoebozoa	Protostelium_mycophagum	472931	89
Protists	Amoebozoa	Rostrostelium_ellipticum	361140	94
Protists	Amoebozoa	Speleostelium_caveatum	361096	110
Protists	Amoebozoa	Synstelium_polycarpum	361085	106
Protists	Amoebozoa	Stygamoeba_regulata	1042828	139
Protists	Amoebozoa	Filamoeba_nolandi	136452	65
Protists	Amoebozoa	Vermamoeba_vermiformis	5778	111
Protists	Amoebozoa	Paramoeba_aestuarina	180227	46
Protists	Amoebozoa	Paramoeba_atlantica	1077153	69
Protists	Amoebozoa	Dracoamoeba_jomungandri	2484127	57
Protists	Amoebozoa	Mastigamoeba_balamuthi	108607	39
Protists	Amoebozoa	Acanthamoeba_castellanii_str_Neff	1257118	60
Protists	Amoebozoa	Dictyostelium_purpureum	5786	111
Protists	Amoebozoa	Tieghemostelium_lacteum	361077	110
Protists	Amoebozoa	Cavenderia_fasciculata	261658	98
Protists	Amoebozoa	Entamoeba_invadens_IP1	370355	60
Protists	Amoebozoa	Entamoeba_dispar_SAW760	370354	60
Protists	Amoebozoa	Entamoeba_nuttalli_P19	1076696	34
Protists	Amoebozoa	Entamoeba_histolytica_HM-1IMSS	294381	58
Protists	Amoebozoa	Dictyostelium_discoideum_AX4	352472	94
Protists	Amoebozoa	Heterostelium_album_PN500	670386	93
Protists	Amoebozoa	Physarum_polycephalum	5791	38
Protists	Amoebozoa	Paramoeba_pemaquidensis	180228	20
Protists	Amoebozoa	Acanthamoeba_astronyxis	65658	34
Protists	Amoebozoa	Acanthamoeba_comandoni	65659	64
Protists	Amoebozoa	Acanthamoeba_healyi	65661	94
Protists	Amoebozoa	Acanthamoeba_pearcei	65662	60
Protists	Amoebozoa	Acanthamoeba_mauritaniensis	196912	77
Protists	Amoebozoa	Acanthamoeba_culbertsoni	43142	67
Protists	Amoebozoa	Acanthamoeba_palestinensis	28015	116
Protists	Amoebozoa	Acanthamoeba_lugdunensis	61605	83
Protists	Amoebozoa	Acanthamoeba_lenticulata	29196	102
Protists	Amoebozoa	Acanthamoeba_polyphaga	5757	56
Protists	Amoebozoa	Acanthamoeba_divionensis	202919	34
Protists	Amoebozoa	Acanthamoeba_quina	211522	77
Protists	Amoebozoa	Acanthamoeba_rhysodes	32599	77
Protists	Amoebozoa	Acanthamoeba_royreba	32600	134
Protists	Amoebozoa	Entamoeba_moshkovskii	41668	61
Protists	Amoebozoa	Dictyostelium_citrinum	361072	64
Protists	Amoebozoa	Dictyostelium_intermedium	361076	84
Protists	Amoebozoa	Dictyostelium_firmibasis	79012	77
Protists	Amoebozoa	Cavenderia_deminutiva	361123	94
Protists	Amoebozoa	Heterostelium_multicystogenum	1037917	53
Protists	Ancoracysta	Ancoracysta_twista	2044563	54
Protists	Ancyromonadida	Nutomonas_longa	1246795	40
Protists	Ancyromonadida	Fabomonas_tropica	1246791	71
Protists	Ancyromonadida	Ancyromonas_sigmoides	85707	36
Metazoans	Annelida	Amynthas_corticis	351238	8
Metazoans	Annelida	Dimorphilus_gyrociliatus	2664684	142
Metazoans	Annelida	Eisenia_fetida	6396	4
Metazoans	Annelida	Helobdella_robusta	6412	143
Metazoans	Annelida	Hirudo_medicinalis	6421	129
Metazoans	Annelida	Hydroides_elegans	216498	118
Metazoans	Annelida	Lamellibrachia_luymesi	238240	155
Metazoans	Annelida	Capitella_teleta	283909	149
Protists	Aphelidea	Paraphelidium_tribonemae	1886675	150
Protists	Apusomonadida	Thecamonas_trahens_ATCC_50062	461836	66
Metazoans	Arthropoda	Abscondita_terminalis	2069292	151
Metazoans	Arthropoda	Acheta_domesticus	6997	50
Metazoans	Arthropoda	Acromyrmex_echinatior	103372	162
Metazoans	Arthropoda	Actias_luna	63976	132
Metazoans	Arthropoda	Adela_reaumurella	233158	53
Metazoans	Arthropoda	Adoxophyes_honmai	85585	152
Metazoans	Arthropoda	Adranes_taylori	1535445	111
Metazoans	Arthropoda	Aedes_aegypti	7159	200
Metazoans	Arthropoda	Aedes_albopictus	7160	196
Metazoans	Arthropoda	Aenictocupidus_jacobsonorum	1962788	133
Metazoans	Arthropoda	Aethina_tumida	116153	136
Metazoans	Arthropoda	Agraulis_vanillae_vanillae	2576680	142
Metazoans	Arthropoda	Agrilus_planipennis	224129	153
Metazoans	Arthropoda	Agrotis_ipsilon	56364	167
Metazoans	Arthropoda	Aleochara_bilineata	135921	149
Metazoans	Arthropoda	Amphinemura_sulcicollis	143724	48
Metazoans	Arthropoda	Amyelois_transitella	680683	157
Metazoans	Arthropoda	Andricus_curvator	75152	17
Metazoans	Arthropoda	Andricus_grossulariae	75169	96
Metazoans	Arthropoda	Andricus_inflator	75162	16
Metazoans	Arthropoda	Andricus_quercuslanigera	2302820	105
Metazoans	Arthropoda	Andricus_quercusramuli	199937	6
Metazoans	Arthropoda	Anisolabis_maritima	62749	132
Metazoans	Arthropoda	Anopheles_albimanus	7167	186
Metazoans	Arthropoda	Anopheles_aquasalis	42839	191
Metazoans	Arthropoda	Anopheles_arabiensis	7173	101
Metazoans	Arthropoda	Anopheles_bwambae	42896	73
Metazoans	Arthropoda	Anopheles_christyi	43041	177
Metazoans	Arthropoda	Anopheles_coluzzii	1518534	72
Metazoans	Arthropoda	Anopheles_cracens	123217	168
Metazoans	Arthropoda	Anopheles_culicifacies	139723	185
Metazoans	Arthropoda	Anopheles_darlingi	43151	185
Metazoans	Arthropoda	Anopheles_dirus	7168	176
Metazoans	Arthropoda	Anopheles_epiroticus	199890	190
Metazoans	Arthropoda	Anopheles_farauti	69004	185
Metazoans	Arthropoda	Anopheles_farauti_No_4	59191	166
Metazoans	Arthropoda	Anopheles_fontenillei	2494418	71
Metazoans	Arthropoda	Anopheles_funestus	62324	201
Metazoans	Arthropoda	Anopheles_gambiae_str_PEST	180454	78
Metazoans	Arthropoda	Anopheles_koliensis	30065	162
Metazoans	Arthropoda	Anopheles_maculatus	74869	211
Metazoans	Arthropoda	Anopheles_melas	34690	152
Metazoans	Arthropoda	Anopheles_merus	30066	155
Metazoans	Arthropoda	Anopheles_minimus	112268	191
Metazoans	Arthropoda	Anopheles_nili	185578	101
Metazoans	Arthropoda	Anopheles_punctulatus	30068	166
Metazoans	Arthropoda	Anopheles_quadriannulatus	34691	104
Metazoans	Arthropoda	Anopheles_sinensis	74873	184
Metazoans	Arthropoda	Anopheles_stephensi	30069	189
Metazoans	Arthropoda	Anoplophora_glabripennis	217634	166
Metazoans	Arthropoda	Antheraea_mylitta	34739	164
Metazoans	Arthropoda	Aphaenogaster_ashmeadi	602585	74
Metazoans	Arthropoda	Aphaenogaster_floridana	602633	31
Metazoans	Arthropoda	Aphaenogaster_fulva	602636	18
Metazoans	Arthropoda	Aphaenogaster_miamiana	602682	16
Metazoans	Arthropoda	Aphaenogaster_picea	602698	9
Metazoans	Arthropoda	Aphaenogaster_rudis	500656	9
Metazoans	Arthropoda	Aphantopus_hyperantus	111886	165
Metazoans	Arthropoda	Aphidius_ervi	37627	119
Metazoans	Arthropoda	Aphidius_gifuensis	684658	122
Metazoans	Arthropoda	Aphis_craccivora	307492	143
Metazoans	Arthropoda	Aphis_glycines	307491	84
Metazoans	Arthropoda	Aphis_gossypii	80765	80
Metazoans	Arthropoda	Apolygus_lucorum	248454	170
Metazoans	Arthropoda	Aptinothrips_rufus	1291243	160
Metazoans	Arthropoda	Arctia_plantaginis	874455	167
Metazoans	Arthropoda	Asbolus_verrucosus	1661398	139
Metazoans	Arthropoda	Athalia_rosae	37344	173
Metazoans	Arthropoda	Atta_cephalotes	12957	61
Metazoans	Arthropoda	Atta_colombica	520822	66
Metazoans	Arthropoda	Atta_texana	493209	109
Metazoans	Arthropoda	Aulacorthum_solani	202456	87
Metazoans	Arthropoda	Bactrocera_dorsalis	27457	169
Metazoans	Arthropoda	Bactrocera_latifrons	174628	172
Metazoans	Arthropoda	Bactrocera_oleae	104688	173
Metazoans	Arthropoda	Bactrocera_tryoni	59916	165
Metazoans	Arthropoda	Baetis_rhodani	189839	22
Metazoans	Arthropoda	Belgica_antarctica	315563	165
Metazoans	Arthropoda	Belonocnema_treatae	1159321	157
Metazoans	Arthropoda	Bemisia_tabaci	7038	163
Metazoans	Arthropoda	Bicyclus_anynana	110368	157
Metazoans	Arthropoda	Blattella_germanica	6973	171
Metazoans	Arthropoda	Bolitophila_cinerea	52719	172
Metazoans	Arthropoda	Bombus_bifarius	103933	28
Metazoans	Arthropoda	Bombus_breviceps	395515	137
Metazoans	Arthropoda	Bombus_haemorrhoidalis	207636	155
Metazoans	Arthropoda	Bombus_impatiens	132113	45
Metazoans	Arthropoda	Bombus_pyrosoma	396416	137
Metazoans	Arthropoda	Bombus_terrestris	30195	150
Metazoans	Arthropoda	Bombus_turneri	686820	143
Metazoans	Arthropoda	Bombus_vosnesenskii	207650	31
Metazoans	Arthropoda	Bombyx_huttoni	998830	31
Metazoans	Arthropoda	Bombyx_mandarina	7092	87
Metazoans	Arthropoda	Bombyx_mori	7091	101
Metazoans	Arthropoda	Bradysia_coprophila	38358	172
Metazoans	Arthropoda	Busseola_fusca	236788	91
Metazoans	Arthropoda	Calephelis_nemesis	2010996	153
Metazoans	Arthropoda	Calephelis_virginiensis	2010997	153
Metazoans	Arthropoda	Calliphora_vicina	7373	105
Metazoans	Arthropoda	Callirhytis_sp_RG_2019_326	2603378	126
Metazoans	Arthropoda	Callosobruchus_maculatus	64391	142
Metazoans	Arthropoda	Calopteryx_splendens	52612	171
Metazoans	Arthropoda	Calycopis_cecrops	691633	143
Metazoans	Arthropoda	Campodea_augens	438502	142
Metazoans	Arthropoda	Campoletis_sonorensis	7416	168
Metazoans	Arthropoda	Camponotus_floridanus	104421	157
Metazoans	Arthropoda	Carposina_sasakii	252295	155
Metazoans	Arthropoda	Cataglyphis_hispanica	1086592	126
Metazoans	Arthropoda	Cataglyphis_niger	72791	144
Metazoans	Arthropoda	Catajapyx_aquilonaris	438503	170
Metazoans	Arthropoda	Catotricha_subobsoleta	1588158	160
Metazoans	Arthropoda	Cecidostiba_fungosa	797374	161
Metazoans	Arthropoda	Cecidostiba_semifascia	909773	132
Metazoans	Arthropoda	Cecropterus_lyciades	2558925	154
Metazoans	Arthropoda	Cephus_cinctus	211228	172
Metazoans	Arthropoda	Ceratina_australensis	78185	161
Metazoans	Arthropoda	Ceratina_calcarata	156304	160
Metazoans	Arthropoda	Ceratitis_capitata	7213	174
Metazoans	Arthropoda	Ceratophysella_communis	1519100	111
Metazoans	Arthropoda	Ceratosolen_solmsi_marchali	326594	152
Metazoans	Arthropoda	Chaoborus_trivitattus	204567	103
Metazoans	Arthropoda	Chelonus_insularis	460826	160
Metazoans	Arthropoda	Chilo_suppressalis	168631	156
Metazoans	Arthropoda	Chironomus_riparius	315576	146
Metazoans	Arthropoda	Chironomus_tentans	7153	159
Metazoans	Arthropoda	Chrysina_resplendens	1897488	118
Metazoans	Arthropoda	Chrysomya_rufifacies	45450	162
Metazoans	Arthropoda	Cimex_lectularius	79782	159
Metazoans	Arthropoda	Cinara_cedri	506608	136
Metazoans	Arthropoda	Cirrula_hians	1577616	58
Metazoans	Arthropoda	Clitarchus_hookeri	325643	167
Metazoans	Arthropoda	Cloeon_dipterum	197152	168
Metazoans	Arthropoda	Clogmia_albipunctata	85120	123
Metazoans	Arthropoda	Clunio_marinus	568069	158
Metazoans	Arthropoda	Cnaphalocrocis_medinalis	437488	153
Metazoans	Arthropoda	Coboldia_fuscipes	170625	166
Metazoans	Arthropoda	Coccinella_septempunctata	41139	159
Metazoans	Arthropoda	Cochliomyia_hominivorax	115425	172
Metazoans	Arthropoda	Colias_croceus	72248	126
Metazoans	Arthropoda	Colletes_gigas	935657	163
Metazoans	Arthropoda	Condylostylus_patibulatus	1577614	50
Metazoans	Arthropoda	Conopomorpha_cramerella	538958	106
Metazoans	Arthropoda	Contarinia_nasturtii	265458	172
Metazoans	Arthropoda	Copidosoma_floridanum	29053	166
Metazoans	Arthropoda	Coptotermes_formosanus	36987	175
Metazoans	Arthropoda	Cotesia_vestalis	217443	147
Metazoans	Arthropoda	Crematogaster_levior	531929	164
Metazoans	Arthropoda	Cryptolaemus_montrouzieri	559131	167
Metazoans	Arthropoda	Cryptotermes_secundus	105785	166
Metazoans	Arthropoda	Ctenocephalides_felis	7515	166
Metazoans	Arthropoda	Culicoides_sonorensis	179676	183
Metazoans	Arthropoda	Cydia_pomonella	82600	173
Metazoans	Arthropoda	Cyphomyrmex_costatus	456900	173
Metazoans	Arthropoda	Danaus_chrysippus	151541	148
Metazoans	Arthropoda	Danaus_melanippus	165858	108
Metazoans	Arthropoda	Danaus_plexippus_plexippus	278856	151
Metazoans	Arthropoda	Dasypogon_diadema	468822	163
Metazoans	Arthropoda	Delias_pasithoe	152616	75
Metazoans	Arthropoda	Dendroctonus_ponderosae	77166	152
Metazoans	Arthropoda	Dendrolimus_punctatus	238572	165
Metazoans	Arthropoda	Diabrotica_virgifera_virgifera	50390	152
Metazoans	Arthropoda	Diachasma_alloeum	454923	170
Metazoans	Arthropoda	Diadegma_semiclausum	208481	25
Metazoans	Arthropoda	Diadromus_collaris	7421	20
Metazoans	Arthropoda	Diaphorina_citri	121845	142
Metazoans	Arthropoda	Dinoponera_quadriceps	609295	163
Metazoans	Arthropoda	Diptera_sp_S2_005_002R2	2492661	77
Metazoans	Arthropoda	Diuraphis_noxia	143948	126
Metazoans	Arthropoda	Dryococelus_australis	614101	51
Metazoans	Arthropoda	Dufourea_novaeangliae	178035	157
Metazoans	Arthropoda	Epargyreus_clarus_clarus	2201626	148
Metazoans	Arthropoda	Ephemera_danica	1049336	165
Metazoans	Arthropoda	Ephydra_gracilis	1577615	151
Metazoans	Arthropoda	Ericerus_pela	931557	133
Metazoans	Arthropoda	Eriosoma_lanigerum	133082	146
Metazoans	Arthropoda	Eristalis_dimidiata	1352481	34
Metazoans	Arthropoda	Eufriesea_mexicana	516756	158
Metazoans	Arthropoda	Euglossa_dilemma	1507135	149
Metazoans	Arthropoda	Eumeta_japonica	151549	155
Metazoans	Arthropoda	Eupelmus_annulatus	909778	151
Metazoans	Arthropoda	Eupelmus_urozonus	310279	157
Metazoans	Arthropoda	Eurytoma_adleriae	1172129	163
Metazoans	Arthropoda	Eurytoma_brunniventris	261815	161
Metazoans	Arthropoda	Euschistus_heros	437493	147
Metazoans	Arthropoda	Eutreta_diana	1577624	27
Metazoans	Arthropoda	Ferrisia_virgata	223228	154
Metazoans	Arthropoda	Folsomia_candida	158441	163
Metazoans	Arthropoda	Fopius_arisanus	64838	161
Metazoans	Arthropoda	Formica_exsecta	72781	75
Metazoans	Arthropoda	Formica_selysi	208979	72
Metazoans	Arthropoda	Frankliniella_occidentalis	133901	179
Metazoans	Arthropoda	Frieseomelitta_varia	561572	150
Metazoans	Arthropoda	Galleria_mellonella	7137	141
Metazoans	Arthropoda	Ganaspis_brasiliensis	1922239	92
Metazoans	Arthropoda	Ganaspis_sp_Gsp50	2665449	113
Metazoans	Arthropoda	Gerris_buenoi	56086	148
Metazoans	Arthropoda	Glossina_austeni	7395	170
Metazoans	Arthropoda	Glossina_brevipalpis	37001	185
Metazoans	Arthropoda	Glossina_morsitans_morsitans	37546	161
Metazoans	Arthropoda	Glossina_pallidipes	7398	165
Metazoans	Arthropoda	Glossina_palpalis_gambiensis	67801	172
Metazoans	Arthropoda	Glossosoma_conforme	1875375	130
Metazoans	Arthropoda	Goniozus_legneri	863708	161
Metazoans	Arthropoda	Graphium_doson	76206	40
Metazoans	Arthropoda	Habropoda_laboriosa	597456	144
Metazoans	Arthropoda	Haematobia_irritans	7368	103
Metazoans	Arthropoda	Halyomorpha_halys	286706	157
Metazoans	Arthropoda	Harmonia_axyridis	115357	147
Metazoans	Arthropoda	Harpegnathos_saltator	610380	166
Metazoans	Arthropoda	Heliconius_cydno_alithea	249251	18
Metazoans	Arthropoda	Heliconius_elevatus_bari	1756245	31
Metazoans	Arthropoda	Heliconius_ethilla_aerotome	441047	57
Metazoans	Arthropoda	Heliconius_hecale_felix	1109109	20
Metazoans	Arthropoda	Heliconius_hecuba_flava	1756246	25
Metazoans	Arthropoda	Heliconius_hermathena	310794	141
Metazoans	Arthropoda	Heliconius_heurippa	33423	24
Metazoans	Arthropoda	Heliconius_hierax	171913	15
Metazoans	Arthropoda	Heliconius_himera	33442	131
Metazoans	Arthropoda	Heliconius_ismenius	33427	66
Metazoans	Arthropoda	Heliconius_melpomene_melpomene	171917	92
Metazoans	Arthropoda	Heliconius_nattereri	310795	150
Metazoans	Arthropoda	Heliconius_numata_bicoloratus	310797	26
Metazoans	Arthropoda	Heliconius_pachinus	33428	9
Metazoans	Arthropoda	Heliconius_pardalinus_sergestus	884342	48
Metazoans	Arthropoda	Heliconius_timareta_timareta	573617	18
Metazoans	Arthropoda	Heliconius_wallacei	33429	32
Metazoans	Arthropoda	Heliconius_xanthocles	33440	17
Metazoans	Arthropoda	Helicoverpa_armigera	29058	145
Metazoans	Arthropoda	Helicoverpa_zea	7113	161
Metazoans	Arthropoda	Heliothis_virescens	7102	133
Metazoans	Arthropoda	Hexapoda_sp	2041911	140
Metazoans	Arthropoda	Holacanthella_duospinosa	1983282	155
Metazoans	Arthropoda	Holcocephala_fusca	1577617	107
Metazoans	Arthropoda	Homalodisca_vitripennis	197043	154
Metazoans	Arthropoda	Hycleus_cichorii	1270216	160
Metazoans	Arthropoda	Hycleus_phaleratus	1248972	153
Metazoans	Arthropoda	Hydropsyche_tenuis	577407	164
Metazoans	Arthropoda	Hyles_vespertilio	283848	163
Metazoans	Arthropoda	Hyphantria_cunea	39466	159
Metazoans	Arthropoda	Hypolimnas_misippus	124412	154
Metazoans	Arthropoda	Hyposmocoma_kahamanoa	1477025	162
Metazoans	Arthropoda	Hypothenemus_hampei	57062	138
Metazoans	Arthropoda	Ignelater_luminosus	2038154	159
Metazoans	Arthropoda	Isoperla_grammatica	552050	8
Metazoans	Arthropoda	Ladona_fulva	123851	162
Metazoans	Arthropoda	Lamprigera_yunnana	370605	166
Metazoans	Arthropoda	Laodelphax_striatellus	195883	161
Metazoans	Arthropoda	Laparus_doris_doris	1608916	26
Metazoans	Arthropoda	Lasioglossum_albipes	88501	163
Metazoans	Arthropoda	Lasius_niger	67767	151
Metazoans	Arthropoda	Laupala_kohalensis	109027	177
Metazoans	Arthropoda	Lednia_tumana	466727	95
Metazoans	Arthropoda	Lepidotrigona_ventralis_hoosana	2004999	142
Metazoans	Arthropoda	Leptidea_sinapis	189913	167
Metazoans	Arthropoda	Leptinotarsa_decemlineata	7539	155
Metazoans	Arthropoda	Leptopilina_clavipes	63434	146
Metazoans	Arthropoda	Lerema_accius	691651	138
Metazoans	Arthropoda	Limnephilus_lunatus	1218281	119
Metazoans	Arthropoda	Limonius_californicus	1132045	131
Metazoans	Arthropoda	Linepithema_humile	83485	166
Metazoans	Arthropoda	Lipothrix_lubbocki	1387126	118
Metazoans	Arthropoda	Liriomyza_trifolii	198433	49
Metazoans	Arthropoda	Listronotus_bonariensis	292309	142
Metazoans	Arthropoda	Locusta_migratoria	7004	49
Metazoans	Arthropoda	Lucilia_cuprina	7375	175
Metazoans	Arthropoda	Lucilia_sericata	13632	170
Metazoans	Arthropoda	Lutzomyia_longipalpis	7200	141
Metazoans	Arthropoda	Lymantria_dispar_dispar	690910	142
Metazoans	Arthropoda	Lysiphlebus_fabarum	75917	144
Metazoans	Arthropoda	Machilis_hrabei	438506	75
Metazoans	Arthropoda	Maconellicoccus_hirsutus	177089	151
Metazoans	Arthropoda	Macrocentrus_cingulum	535359	167
Metazoans	Arthropoda	Magicicada_septendecim	44679	14
Metazoans	Arthropoda	Magicicada_septendecula	44680	10
Metazoans	Arthropoda	Mamestra_configurata	174822	140
Metazoans	Arthropoda	Manduca_sexta	7130	164
Metazoans	Arthropoda	Maniola_jurtina	191418	160
Metazoans	Arthropoda	Mayetiola_destructor	39758	152
Metazoans	Arthropoda	Medauroidea_extradentata	614211	87
Metazoans	Arthropoda	Megachile_rotundata	143995	165
Metazoans	Arthropoda	Megalopta_genalis	115081	165
Metazoans	Arthropoda	Megaselia_abdita	88686	82
Metazoans	Arthropoda	Megaselia_scalaris	36166	24
Metazoans	Arthropoda	Megastigmus_dorsalis	246452	147
Metazoans	Arthropoda	Megastigmus_stigmatizans	311874	145
Metazoans	Arthropoda	Megathymus_ursus_violae	1945771	157
Metazoans	Arthropoda	Melanaphis_sacchari	742174	143
Metazoans	Arthropoda	Melipona_quadrifasciata	166423	138
Metazoans	Arthropoda	Melitaea_cinxia	113334	110
Metazoans	Arthropoda	Mengenilla_moldrzyki	1155016	51
Metazoans	Arthropoda	Microplitis_demolitor	69319	167
Metazoans	Arthropoda	Mochlonyx_cinctipes	1577623	131
Metazoans	Arthropoda	Monomorium_pharaonis	307658	166
Metazoans	Arthropoda	Musca_domestica	7370	181
Metazoans	Arthropoda	Myzus_persicae	13164	144
Metazoans	Arthropoda	Nasonia_giraulti	7426	48
Metazoans	Arthropoda	Nasonia_longicornis	7427	44
Metazoans	Arthropoda	Nasonia_vitripennis	7425	104
Metazoans	Arthropoda	Neodiprion_lecontei	441921	49
Metazoans	Arthropoda	Neodiprion_pinetum	441929	46
Metazoans	Arthropoda	Neoneuromus_ignobilis	1569773	101
Metazoans	Arthropoda	Neruda_aoede	33457	51
Metazoans	Arthropoda	Nesidiocoris_tenuis	355587	135
Metazoans	Arthropoda	Neuroterus_quercusbaccarum	351381	23
Metazoans	Arthropoda	Nicrophorus_vespilloides	110193	158
Metazoans	Arthropoda	Nilaparvata_lugens	108931	158
Metazoans	Arthropoda	Nomia_melanderi	2448451	156
Metazoans	Arthropoda	Nylanderia_fulva	613905	152
Metazoans	Arthropoda	Odontomachus_brunneus	486640	169
Metazoans	Arthropoda	Oncopeltus_fasciatus	7536	142
Metazoans	Arthropoda	Onthophagus_taurus	166361	155
Metazoans	Arthropoda	Ooceraea_biroi	2015173	170
Metazoans	Arthropoda	Operophtera_brumata	104452	158
Metazoans	Arthropoda	Ophraella_communa	38162	158
Metazoans	Arthropoda	Orchesella_cincta	48709	164
Metazoans	Arthropoda	Orius_insidiosus	83647	111
Metazoans	Arthropoda	Ormyrus_nitidulus	591002	113
Metazoans	Arthropoda	Ormyrus_pomaceus	909788	117
Metazoans	Arthropoda	Orussus_abietinus	222816	176
Metazoans	Arthropoda	Oryctes_borbonicus	1629725	155
Metazoans	Arthropoda	Oryzaephilus_surinamensis	41112	145
Metazoans	Arthropoda	Osmia_bicornis_bicornis	1437191	120
Metazoans	Arthropoda	Osmia_lignaria	473952	119
Metazoans	Arthropoda	Ostrinia_furnacalis	93504	133
Metazoans	Arthropoda	Ostrinia_nubilalis	29057	112
Metazoans	Arthropoda	Pachypsylla_venusta	38123	148
Metazoans	Arthropoda	Papilio_bianor	76199	73
Metazoans	Arthropoda	Papilio_dardanus_tibullus	83487	135
Metazoans	Arthropoda	Papilio_glaucus	45779	142
Metazoans	Arthropoda	Papilio_machaon	76193	140
Metazoans	Arthropoda	Papilio_memnon	76198	143
Metazoans	Arthropoda	Papilio_polytes	76194	146
Metazoans	Arthropoda	Papilio_xuthus	66420	154
Metazoans	Arthropoda	Paracoccus_marginatus	252483	144
Metazoans	Arthropoda	Pararge_aegeria	116150	113
Metazoans	Arthropoda	Paykullia_maculata	559696	153
Metazoans	Arthropoda	Pediculus_humanus_corporis	121224	135
Metazoans	Arthropoda	Pentalonia_nigronervosa	693967	149
Metazoans	Arthropoda	Periplaneta_americana	6978	158
Metazoans	Arthropoda	Phenacoccus_solenopsis	483260	138
Metazoans	Arthropoda	Philaenus_spumarius	36667	4
Metazoans	Arthropoda	Phlebotomus_papatasi	29031	125
Metazoans	Arthropoda	Phoebis_sennae	40077	130
Metazoans	Arthropoda	Phormia_regina	7380	168
Metazoans	Arthropoda	Phortica_variegata	462259	168
Metazoans	Arthropoda	Photinus_pyralis	7054	168
Metazoans	Arthropoda	Pieris_rapae	64459	149
Metazoans	Arthropoda	Plectrocnemia_conspersa	161770	153
Metazoans	Arthropoda	Pleistodontes_nigriventris	108974	118
Metazoans	Arthropoda	Plodia_interpunctella	58824	171
Metazoans	Arthropoda	Plutella_xylostella	51655	167
Metazoans	Arthropoda	Pogonomyrmex_barbatus	144034	155
Metazoans	Arthropoda	Pogonus_chalceus	235516	148
Metazoans	Arthropoda	Polistes_canadensis	91411	152
Metazoans	Arthropoda	Polistes_dominula	743375	157
Metazoans	Arthropoda	Polistes_dorsalis	34729	45
Metazoans	Arthropoda	Polistes_fuscatus	30207	20
Metazoans	Arthropoda	Polistes_metricus	91422	19
Metazoans	Arthropoda	Popillia_japonica	7064	119
Metazoans	Arthropoda	Proctacanthus_coquilletti	1717472	165
Metazoans	Arthropoda	Propylea_japonica	158624	166
Metazoans	Arthropoda	Protaetia_brevitarsis	348688	182
Metazoans	Arthropoda	Pseudachorutes_palmiensis	187685	154
Metazoans	Arthropoda	Pseudobourletiella_spinata	332384	141
Metazoans	Arthropoda	Pseudococcus_longispinus	13233	132
Metazoans	Arthropoda	Pseudomyrmex_concolor	292152	155
Metazoans	Arthropoda	Pseudomyrmex_cubaensis	292154	82
Metazoans	Arthropoda	Pseudomyrmex_dendroicus	292155	151
Metazoans	Arthropoda	Pseudomyrmex_elongatus	600709	54
Metazoans	Arthropoda	Pseudomyrmex_flavicornis	292159	155
Metazoans	Arthropoda	Pseudomyrmex_gracilis	219809	162
Metazoans	Arthropoda	Pseudomyrmex_pallidus	56622	148
Metazoans	Arthropoda	Pseudoneuroterus_saliens	207806	26
Metazoans	Arthropoda	Pteromalus_puparum	32389	156
Metazoans	Arthropoda	Rhagoletis_pomonella	28610	103
Metazoans	Arthropoda	Rhagoletis_zephyria	28612	115
Metazoans	Arthropoda	Rhinocypha_anisoptera	2487776	132
Metazoans	Arthropoda	Rhodnius_prolixus	13249	152
Metazoans	Arthropoda	Rhopalosiphum_maidis	43146	148
Metazoans	Arthropoda	Rhynchophorus_ferrugineus	354439	159
Metazoans	Arthropoda	Samia_ricini	63990	159
Metazoans	Arthropoda	Sarcophaga_bullata	7385	141
Metazoans	Arthropoda	Sarcophaga_peregrina	7386	160
Metazoans	Arthropoda	Sarcophagidae_sp_BV_2014	1577618	45
Metazoans	Arthropoda	Scaptodrosophila_lebanonensis	7225	175
Metazoans	Arthropoda	Scaptomyza_flava	928822	180
Metazoans	Arthropoda	Schizaphis_graminum	13262	149
Metazoans	Arthropoda	Sericostoma_sp_HW_2014	1977532	34
Metazoans	Arthropoda	Sinella_curviseta	187695	164
Metazoans	Arthropoda	Sipha_flava	143950	144
Metazoans	Arthropoda	Sitobion_miscanthi	44668	138
Metazoans	Arthropoda	Sitodiplosis_mosellana	263140	177
Metazoans	Arthropoda	Sitophilus_oryzae	7048	161
Metazoans	Arthropoda	Sogatella_furcifera	113103	145
Metazoans	Arthropoda	Solenopsis_fugax	625136	154
Metazoans	Arthropoda	Solenopsis_invicta	13686	170
Metazoans	Arthropoda	Sphyracephala_brevicornis	139677	93
Metazoans	Arthropoda	Spodoptera_exigua	7107	165
Metazoans	Arthropoda	Spodoptera_frugiperda	7108	147
Metazoans	Arthropoda	Spodoptera_litura	69820	156
Metazoans	Arthropoda	Stenopsyche_tienmushanensis	1560151	162
Metazoans	Arthropoda	Stiretrus_anchorago	1891344	80
Metazoans	Arthropoda	Stomoxys_calcitrans	35570	181
Metazoans	Arthropoda	Synergus_gifuensis	2006715	158
Metazoans	Arthropoda	Synergus_itoensis	2006714	150
Metazoans	Arthropoda	Synergus_japonicus	452695	152
Metazoans	Arthropoda	Synergus_umbraculus	331713	154
Metazoans	Arthropoda	Taenaris_catops	1882922	31
Metazoans	Arthropoda	Teleogryllus_occipitalis	470939	164
Metazoans	Arthropoda	Temnothorax_curvispinosus	300111	64
Metazoans	Arthropoda	Temnothorax_longispinosus	300112	70
Metazoans	Arthropoda	Tenebrio_molitor	7067	140
Metazoans	Arthropoda	Tephritis_californica	594049	52
Metazoans	Arthropoda	Tetragonula_carbonaria	148810	13
Metazoans	Arthropoda	Tetragonula_clypearis	270525	132
Metazoans	Arthropoda	Tetragonula_davenporti	597209	18
Metazoans	Arthropoda	Tetragonula_hockingsi	270528	22
Metazoans	Arthropoda	Tetragonula_mellipes	270529	24
Metazoans	Arthropoda	Tetramorium_bicarinatum	219812	157
Metazoans	Arthropoda	Tetramorium_immigrans	2164160	154
Metazoans	Arthropoda	Tetramorium_parvispinum	628798	142
Metazoans	Arthropoda	Tetramorium_simillimum	443853	158
Metazoans	Arthropoda	Themira_minor	292402	83
Metazoans	Arthropoda	Thrips_palmi	161013	168
Metazoans	Arthropoda	Timema_bartmani	61472	67
Metazoans	Arthropoda	Timema_californicum	61474	74
Metazoans	Arthropoda	Timema_cristinae	61476	92
Metazoans	Arthropoda	Timema_douglasi	61478	93
Metazoans	Arthropoda	Timema_genevievae	629358	118
Metazoans	Arthropoda	Timema_monikensis	170555	97
Metazoans	Arthropoda	Timema_podura	61482	34
Metazoans	Arthropoda	Timema_poppensis	170557	68
Metazoans	Arthropoda	Timema_shepardi	629360	80
Metazoans	Arthropoda	Timema_tahoe	61484	75
Metazoans	Arthropoda	Tipula_oleracea	312236	59
Metazoans	Arthropoda	Tomocerus_minor	187706	130
Metazoans	Arthropoda	Tomocerus_qinae	1765738	103
Metazoans	Arthropoda	Torymus_auratus	714620	109
Metazoans	Arthropoda	Torymus_geranii	310282	77
Metazoans	Arthropoda	Trachymyrmex_cornetzi	471704	165
Metazoans	Arthropoda	Trachymyrmex_septentrionalis	34720	163
Metazoans	Arthropoda	Trachymyrmex_zeteki	64791	156
Metazoans	Arthropoda	Trialeurodes_vaporariorum	88556	169
Metazoans	Arthropoda	Triatoma_infestans	30076	147
Metazoans	Arthropoda	Trichoceridae_sp_BV_2014	1577620	10
Metazoans	Arthropoda	Trichogramma_brassicae	86971	40
Metazoans	Arthropoda	Trichogramma_evanescens	72267	51
Metazoans	Arthropoda	Trichogramma_pretiosum	7493	166
Metazoans	Arthropoda	Trichomalopsis_sarcophagae	543379	130
Metazoans	Arthropoda	Trichoplusia_ni	7111	163
Metazoans	Arthropoda	Trionymus_perrisii	1295211	134
Metazoans	Arthropoda	Trupanea_jonesi	1582032	25
Metazoans	Arthropoda	Trypoxylus_dichotomus	273928	163
Metazoans	Arthropoda	Tuta_absoluta	702717	149
Metazoans	Arthropoda	Vanessa_tameamea	334116	151
Metazoans	Arthropoda	Vespa_mandarinia	7446	159
Metazoans	Arthropoda	Vespula_germanica	30212	71
Metazoans	Arthropoda	Vespula_pensylvanica	30213	70
Metazoans	Arthropoda	Vespula_vulgaris	7454	74
Metazoans	Arthropoda	Vollenhovia_emeryi	411798	165
Metazoans	Arthropoda	Wasmannia_auropunctata	64793	162
Metazoans	Arthropoda	Xenocatantops_brachycerus	227619	139
Metazoans	Arthropoda	Zanna_intricata	548553	53
Metazoans	Arthropoda	Zaprionus_indianus	76712	147
Metazoans	Arthropoda	Zerene_cesonia	33412	144
Metazoans	Arthropoda	Zeugodacus_cucurbitae	28588	170
Metazoans	Arthropoda	Zootermopsis_nevadensis	136037	164
Metazoans	Arthropoda	Tribolium_castaneum	7070	157
Metazoans	Arthropoda	Apis_mellifera	7460	140
Metazoans	Arthropoda	Acyrthosiphon_pisum	7029	152
Metazoans	Arthropoda	Culex_quinquefasciatus	7176	179
Metazoans	Arthropoda	Drosophila_melanogaster	7227	178
Metazoans	Arthropoda	Apis_laboriosa	183418	70
Metazoans	Arthropoda	Apis_dorsata	7462	69
Metazoans	Arthropoda	Apis_florea	7463	140
Metazoans	Arthropoda	Apis_cerana	7461	140
Metazoans	Arthropoda	Drosophila_busckii	30019	169
Metazoans	Arthropoda	Drosophila_micromelanica	189258	177
Metazoans	Arthropoda	Drosophila_melanica	7252	180
Metazoans	Arthropoda	Drosophila_nigromelanica	499227	178
Metazoans	Arthropoda	Drosophila_innubila	198719	174
Metazoans	Arthropoda	Drosophila_novamexicana	47314	80
Metazoans	Arthropoda	Drosophila_virilis	7244	174
Metazoans	Arthropoda	Drosophila_americana	40366	79
Metazoans	Arthropoda	Drosophila_montana	40370	172
Metazoans	Arthropoda	Drosophila_seguyi	73917	169
Metazoans	Arthropoda	Drosophila_vulcana	132243	163
Metazoans	Arthropoda	Drosophila_lacteicornis	67531	123
Metazoans	Arthropoda	Drosophila_triauraria	67534	123
Metazoans	Arthropoda	Drosophila_rufa	67533	127
Metazoans	Arthropoda	Drosophila_leontia	109356	145
Metazoans	Arthropoda	Drosophila_punjabiensis	60717	173
Metazoans	Arthropoda	Drosophila_watanabei	94109	174
Metazoans	Arthropoda	Drosophila_jambulina	111875	175
Metazoans	Arthropoda	Drosophila_bakoue	30018	172
Metazoans	Arthropoda	Drosophila_kikkawai	30033	154
Metazoans	Arthropoda	Drosophila_bocki	103765	140
Metazoans	Arthropoda	Drosophila_tani	137070	170
Metazoans	Arthropoda	Drosophila_kanapiae	137072	173
Metazoans	Arthropoda	Drosophila_mayri	137074	170
Metazoans	Arthropoda	Drosophila_truncata	137078	174
Metazoans	Arthropoda	Drosophila_burlai	137355	173
Metazoans	Arthropoda	Drosophila_auraria	47315	139
Metazoans	Arthropoda	Drosophila_asahinai	154832	119
Metazoans	Arthropoda	Drosophila_nikananu	73157	176
Metazoans	Arthropoda	Drosophila_pectinifera	359927	174
Metazoans	Arthropoda	Drosophila_rhopaloa	1041015	170
Metazoans	Arthropoda	Drosophila_biarmipes	125945	173
Metazoans	Arthropoda	Drosophila_subpulchrella	1486046	176
Metazoans	Arthropoda	Drosophila_suzukii	28584	166
Metazoans	Arthropoda	Drosophila_eugracilis	29029	174
Metazoans	Arthropoda	Drosophila_takahashii	29030	171
Metazoans	Arthropoda	Drosophila_elegans	30023	172
Metazoans	Arthropoda	Drosophila_gunungcola	103775	168
Metazoans	Arthropoda	Drosophila_ficusphila	30025	176
Metazoans	Arthropoda	Drosophila_erecta	7220	168
Metazoans	Arthropoda	Drosophila_mauritiana	7226	100
Metazoans	Arthropoda	Drosophila_orena	7233	169
Metazoans	Arthropoda	Drosophila_sechellia	7238	114
Metazoans	Arthropoda	Drosophila_simulans	7240	95
Metazoans	Arthropoda	Drosophila_yakuba	7245	177
Metazoans	Arthropoda	Drosophila_bifasciata	7218	174
Metazoans	Arthropoda	Drosophila_subobscura	7241	177
Metazoans	Arthropoda	Drosophila_guanche	7266	175
Metazoans	Arthropoda	Drosophila_obscura	7282	179
Metazoans	Arthropoda	Drosophila_miranda	7229	134
Metazoans	Arthropoda	Drosophila_persimilis	7234	59
Metazoans	Arthropoda	Drosophila_pseudoobscura	7237	58
Metazoans	Arthropoda	Drosophila_lowei	7251	168
Metazoans	Arthropoda	Drosophila_athabasca	7248	177
Metazoans	Arthropoda	Drosophila_azteca	7249	178
Metazoans	Arthropoda	Drosophila_willistoni	7260	179
Metazoans	Arthropoda	Drosophila_nasuta	42062	55
Metazoans	Arthropoda	Drosophila_neonasuta	154130	53
Metazoans	Arthropoda	Drosophila_albomicans	7291	105
Metazoans	Arthropoda	Drosophila_hydei	7224	179
Metazoans	Arthropoda	Drosophila_lacertosa	119604	174
Metazoans	Arthropoda	Drosophila_robusta	7257	165
Metazoans	Arthropoda	Drosophila_birchii	46829	170
Metazoans	Arthropoda	Drosophila_bunnanda	244254	172
Metazoans	Arthropoda	Drosophila_serrata	7274	175
Metazoans	Arthropoda	Drosophila_bipectinata	42026	179
Metazoans	Arthropoda	Drosophila_ananassae	7217	174
Metazoans	Arthropoda	Drosophila_mojavensis	7230	159
Metazoans	Arthropoda	Drosophila_navojoa	7232	179
Metazoans	Arthropoda	Drosophila_arizonae	7263	161
Metazoans	Arthropoda	Drosophila_grimshawi	7222	183
Metazoans	Arthropoda	Acanthoscurria_geniculata	575412	29
Metazoans	Arthropoda	Achipteria_coleoptrata	229769	104
Metazoans	Arthropoda	Amphibalanus_amphitrite	1232801	183
Metazoans	Arthropoda	Androctonus_mauritanicus	6859	55
Metazoans	Arthropoda	Anelosimus_studiosus	411427	23
Metazoans	Arthropoda	Apocyclops_royi	298420	47
Metazoans	Arthropoda	Araneus_ventricosus	182803	141
Metazoans	Arthropoda	Armadillidium_nasatum	96803	138
Metazoans	Arthropoda	Armadillidium_vulgare	13347	137
Metazoans	Arthropoda	Brevipalpus_yothersi	1754060	158
Metazoans	Arthropoda	Carcinoscorpius_rotundicauda	6848	162
Metazoans	Arthropoda	Caridina_multidentata	293153	23
Metazoans	Arthropoda	Centruroides_sculpturatus	218467	147
Metazoans	Arthropoda	Cherax_destructor	6723	143
Metazoans	Arthropoda	Cherax_quadricarinatus	27406	118
Metazoans	Arthropoda	Cordylochernes_scorpioides	51811	127
Metazoans	Arthropoda	Dermacentor_silvarum	543639	172
Metazoans	Arthropoda	Dermanyssus_gallinae	34641	173
Metazoans	Arthropoda	Dermatophagoides_farinae	6954	157
Metazoans	Arthropoda	Dermatophagoides_pteronyssinus	6956	148
Metazoans	Arthropoda	Dinothrombium_tinctorium	1965070	154
Metazoans	Arthropoda	Dysdera_silvatica	477319	94
Metazoans	Arthropoda	Eriocheir_sinensis	95602	157
Metazoans	Arthropoda	Eulimnadia_texana	117534	165
Metazoans	Arthropoda	Euroglyphus_maynei	6958	45
Metazoans	Arthropoda	Galendromus_occidentalis	34638	165
Metazoans	Arthropoda	Haemaphysalis_longicornis	44386	170
Metazoans	Arthropoda	Helicorthomorpha_holstii	1325552	140
Metazoans	Arthropoda	Hyalella_azteca	294128	161
Metazoans	Arthropoda	Hyalomma_asiaticum	266040	169
Metazoans	Arthropoda	Hypochthonius_rufulus	66581	127
Metazoans	Arthropoda	Latrodectus_hesperus	256737	103
Metazoans	Arthropoda	Lepidurus_apus_lubbocki	217954	171
Metazoans	Arthropoda	Lepidurus_arcticus	77708	172
Metazoans	Arthropoda	Leptotrombidium_deliense	299467	117
Metazoans	Arthropoda	Leptotrombidium_pallidum	279272	125
Metazoans	Arthropoda	Ligia_exotica	142080	7
Metazoans	Arthropoda	Limulus_polyphemus	6850	156
Metazoans	Arthropoda	Loxosceles_reclusa	6921	38
Metazoans	Arthropoda	Macrobrachium_nipponense	159736	69
Metazoans	Arthropoda	Mesobuthus_martensii	34649	71
Metazoans	Arthropoda	Palaemon_carinicauda	392227	4
Metazoans	Arthropoda	Paralithodes_platypus	273748	114
Metazoans	Arthropoda	Parasteatoda_tepidariorum	114398	155
Metazoans	Arthropoda	Pardosa_pseudoannulata	330961	152
Metazoans	Arthropoda	Parhyale_hawaiensis	317513	169
Metazoans	Arthropoda	Penaeus_japonicus	27405	14
Metazoans	Arthropoda	Penaeus_monodon	6687	143
Metazoans	Arthropoda	Penaeus_vannamei	6689	151
Metazoans	Arthropoda	Platynothrus_peltifer	128015	94
Metazoans	Arthropoda	Pollicipes_pollicipes	41117	177
Metazoans	Arthropoda	Portunus_trituberculatus	210409	78
Metazoans	Arthropoda	Procambarus_virginalis	2065263	138
Metazoans	Arthropoda	Psoroptes_ovis	83912	147
Metazoans	Arthropoda	Rhipicephalus_annulatus	34611	150
Metazoans	Arthropoda	Rhipicephalus_microplus	6941	143
Metazoans	Arthropoda	Rhipicephalus_sanguineus	34632	171
Metazoans	Arthropoda	Sarcoptes_scabiei	52283	136
Metazoans	Arthropoda	Semibalanus_balanoides	94630	95
Metazoans	Arthropoda	Steganacarus_magnus	52000	108
Metazoans	Arthropoda	Tachypleus_gigas	6852	162
Metazoans	Arthropoda	Tachypleus_tridentatus	6853	168
Metazoans	Arthropoda	Tetranychus_urticae	32264	155
Metazoans	Arthropoda	Tisbe_holothuriae	2056173	136
Metazoans	Arthropoda	Trigoniulus_corallinus	1366115	155
Metazoans	Arthropoda	Trinorchestia_longiramus	1923959	158
Metazoans	Arthropoda	Triops_cancriformis	194544	144
Metazoans	Arthropoda	Tropilaelaps_mercedesae	418985	138
Metazoans	Arthropoda	Tyrophagus_putrescentiae	59818	116
Metazoans	Arthropoda	Varroa_destructor	109461	45
Metazoans	Arthropoda	Varroa_jacobsoni	62625	44
Metazoans	Arthropoda	Strigamia_maritima	126957	152
Metazoans	Arthropoda	Stegodyphus_mimosarum	407821	145
Metazoans	Arthropoda	Ixodes_scapularis	6945	190
Metazoans	Arthropoda	Daphnia_pulex	6669	144
Metazoans	Arthropoda	Tigriopus_kingsejongensis	1133412	180
Metazoans	Arthropoda	Tigriopus_californicus	6832	171
Metazoans	Arthropoda	Oithona_nana	136191	149
Metazoans	Arthropoda	Caligus_rogercresseyi	217165	72
Metazoans	Arthropoda	Lepeophtheirus_salmonis	72036	138
Metazoans	Arthropoda	Eurytemora_affinis	88015	117
Metazoans	Arthropoda	Stegodyphus_dumicola	202533	136
Metazoans	Arthropoda	Ixodes_ricinus	34613	27
Metazoans	Arthropoda	Ixodes_persulcatus	34615	161
Metazoans	Arthropoda	Daphnia_dubia	42854	37
Metazoans	Arthropoda	Daphnia_magna	35525	170
Metazoans	Arthropoda	Daphnia_carinata	120202	161
Metazoans	Arthropoda	Tigriopus_japonicus	158387	178
Metazoans	Arthropoda	Acartia_fossae	#N/A	182
Metazoans	Arthropoda	Acartia_tonsa	136180	73
Metazoans	Arthropoda	Calanus_sinicus	#N/A	3
Fungi	Ascomycota	Aciculoconidium_aculeatum	43968	164
Fungi	Ascomycota	Aciculosporium_take_MAFF-241224	1036760	190
Fungi	Ascomycota	Acidomyces_richmondensis	245562	200
Fungi	Ascomycota	Acremonium_chrysogenum_ATCC_11550	857340	200
Fungi	Ascomycota	Acremonium_furcatum	45276	203
Fungi	Ascomycota	Aeminium_ludgeri	2518135	192
Fungi	Ascomycota	Albophoma_yamanashiensis	1635095	209
Fungi	Ascomycota	Alectoria_sarmentosa	111643	150
Fungi	Ascomycota	Alloascoidea_hylecoeti	54196	185
Fungi	Ascomycota	Alternaria_alternata	5599	67
Fungi	Ascomycota	Alternaria_arborescens	156630	150
Fungi	Ascomycota	Alternaria_atra	119953	188
Fungi	Ascomycota	Alternaria_brassicae	29911	205
Fungi	Ascomycota	Alternaria_brassicicola	29001	207
Fungi	Ascomycota	Alternaria_consortialis	230004	189
Fungi	Ascomycota	Alternaria_gaisen	167740	156
Fungi	Ascomycota	Alternaria_gansuensis	644589	204
Fungi	Ascomycota	Alternaria_solani	48100	204
Fungi	Ascomycota	Alternaria_tenuissima	119927	68
Fungi	Ascomycota	Amauroascus_mutatus	113399	205
Fungi	Ascomycota	Amauroascus_niger	89421	200
Fungi	Ascomycota	Ambrosiella_xylebori	44383	200
Fungi	Ascomycota	Ambrosiozyma_ambrosiae	53487	178
Fungi	Ascomycota	Ambrosiozyma_kashinagicola	489715	168
Fungi	Ascomycota	Ambrosiozyma_maleeae	904902	178
Fungi	Ascomycota	Ambrosiozyma_monospora	43982	180
Fungi	Ascomycota	Ambrosiozyma_oregonensis	1382206	172
Fungi	Ascomycota	Ambrosiozyma_philentoma	43984	178
Fungi	Ascomycota	Ambrosiozyma_pseudovanderkliftii	489716	170
Fungi	Ascomycota	Ambrosiozyma_vanderkliftii	489717	174
Fungi	Ascomycota	Amesia_nigricolor	1934353	190
Fungi	Ascomycota	Amorphotheca_resinae_ATCC_22711	857342	209
Fungi	Ascomycota	Amphirosellinia_nigrospora	743113	144
Fungi	Ascomycota	Annulohypoxylon_stygium	326628	207
Fungi	Ascomycota	Aquanectria_penicillioides	1634478	201
Fungi	Ascomycota	Arachnopeziza_araneosa	2259763	201
Fungi	Ascomycota	Arthonia_radiata	39680	193
Fungi	Ascomycota	Arthrinium_malaysianum	1337666	204
Fungi	Ascomycota	Arthrinium_phaeospermum	112178	194
Fungi	Ascomycota	Arthrobotrys_flagrans	97331	196
Fungi	Ascomycota	Arthrobotrys_oligospora_ATCC_24927	756982	200
Fungi	Ascomycota	Arthrocladium_fulminans	1758292	198
Fungi	Ascomycota	Articulospora_tetracladia	253309	206
Fungi	Ascomycota	Ascobolus_immersus_RN42	1160509	185
Fungi	Ascomycota	Ascochyta_fabae	372025	45
Fungi	Ascomycota	Ascochyta_lentis	205686	94
Fungi	Ascomycota	Ascochyta_rabiei	5454	201
Fungi	Ascomycota	Ascochyta_viciae	1677696	51
Fungi	Ascomycota	Ascochyta_viciae-villosae	487627	92
Fungi	Ascomycota	Ascocoryne_sarcoides_NRRL_50072	1016881	204
Fungi	Ascomycota	Ascodesmis_nigricans	341454	198
Fungi	Ascomycota	Ascoidea_asiatica	1301101	134
Fungi	Ascomycota	Ascoidea_rubescens_DSM_1968	1344418	162
Fungi	Ascomycota	Ascosphaera_apis_ARSEF_7405	392613	189
Fungi	Ascomycota	Atkinsonella_hypoxylon	47741	208
Fungi	Ascomycota	Atkinsonella_texensis	51582	204
Fungi	Ascomycota	Aureobasidium_melanogenum	46634	205
Fungi	Ascomycota	Aureobasidium_namibiae_CBS_14797	1043004	207
Fungi	Ascomycota	Aureobasidium_pullulans_EXF-150	1043002	125
Fungi	Ascomycota	Aureobasidium_sp_FSWF8-4	1928478	122
Fungi	Ascomycota	Aureobasidium_sp_P6	1771980	202
Fungi	Ascomycota	Aureobasidium_subglaciale_EXF-2481	1043005	202
Fungi	Ascomycota	Babjeviella_inositovora_NRRL_Y-12698	984486	175
Fungi	Ascomycota	Balansia_obtecta_B249	1405085	198
Fungi	Ascomycota	Barnettozyma_californica	36038	173
Fungi	Ascomycota	Barnettozyma_hawaiiensis	96499	170
Fungi	Ascomycota	Barnettozyma_populi	53645	166
Fungi	Ascomycota	Barnettozyma_pratensis	36040	178
Fungi	Ascomycota	Barnettozyma_salicaria	1337058	171
Fungi	Ascomycota	Basipetospora_chlamydospora	89487	192
Fungi	Ascomycota	Baudoinia_panamericana_UAMH_10762	717646	206
Fungi	Ascomycota	Beauveria_bassiana_ARSEF_2860	655819	144
Fungi	Ascomycota	Beauveria_brongniartii_RCEF_3172	1081107	199
Fungi	Ascomycota	Beauveria_pseudobassiana	931006	116
Fungi	Ascomycota	Beauveria_rudraprayagi	1481906	138
Fungi	Ascomycota	Beauveria_sp_IMV_00265	2562442	123
Fungi	Ascomycota	Berkeleyomyces_basicola	124036	204
Fungi	Ascomycota	Beverwykella_pulmonaria	409207	209
Fungi	Ascomycota	Bipolaris_cookei	74410	208
Fungi	Ascomycota	Bipolaris_maydis_ATCC_48331	665024	203
Fungi	Ascomycota	Bipolaris_oryzae_ATCC_44560	930090	203
Fungi	Ascomycota	Bipolaris_sorokiniana_ND90Pr	665912	206
Fungi	Ascomycota	Bipolaris_victoriae_FI3	930091	56
Fungi	Ascomycota	Bipolaris_zeicola_26-R-13	930089	59
Fungi	Ascomycota	Blastobotrys_americana	1850976	183
Fungi	Ascomycota	Blastobotrys_mokoenaii	267478	175
Fungi	Ascomycota	Blastobotrys_muscicola	378046	166
Fungi	Ascomycota	Blastobotrys_niveus	44073	93
Fungi	Ascomycota	Blastobotrys_peoriensis	378051	181
Fungi	Ascomycota	Blastobotrys_proliferans	44067	182
Fungi	Ascomycota	Blastobotrys_raffinosifermentans	1548389	183
Fungi	Ascomycota	Blastobotrys_serpentis	456365	187
Fungi	Ascomycota	Blastomyces_dermatitidis_ER-3	559297	51
Fungi	Ascomycota	Blastomyces_gilchristii_SLH14081	559298	55
Fungi	Ascomycota	Blastomyces_parvus	2060905	198
Fungi	Ascomycota	Blastomyces_percursus	1658174	200
Fungi	Ascomycota	Blastomyces_silverae	2060906	176
Fungi	Ascomycota	Blastomyces_sp_MA-2018	2164086	186
Fungi	Ascomycota	Blumeria_graminis_f_sp_tritici	62690	207
Fungi	Ascomycota	Blumeriella_jaapii	373115	201
Fungi	Ascomycota	Botryosphaeria_dothidea	55169	160
Fungi	Ascomycota	Botryosphaeria_kuwatsukai	2021124	158
Fungi	Ascomycota	Botryotinia_calthae	38488	202
Fungi	Ascomycota	Botryotinia_convoluta	54673	204
Fungi	Ascomycota	Botryotinia_narcissicola	278944	196
Fungi	Ascomycota	Botryozyma_nematodophila	44070	85
Fungi	Ascomycota	Botrytis_cinerea_B0510	332648	69
Fungi	Ascomycota	Botrytis_elliptica	278938	202
Fungi	Ascomycota	Botrytis_fabae	182092	61
Fungi	Ascomycota	Botrytis_galanthina	278940	210
Fungi	Ascomycota	Botrytis_hyacinthi	278943	202
Fungi	Ascomycota	Botrytis_paeoniae	278948	203
Fungi	Ascomycota	Botrytis_porri	87229	202
Fungi	Ascomycota	Botrytis_tulipae	87230	202
Fungi	Ascomycota	Brettanomyces_anomalus	37662	169
Fungi	Ascomycota	Brettanomyces_bruxellensis	5007	170
Fungi	Ascomycota	Brettanomyces_custersianus	13368	171
Fungi	Ascomycota	Brettanomyces_naardenensis	13370	168
Fungi	Ascomycota	Bretziella_fagacearum	1836592	193
Fungi	Ascomycota	Byssochlamys_nivea	5093	207
Fungi	Ascomycota	Byssochlamys_sp_AF001	2066500	208
Fungi	Ascomycota	Byssochlamys_sp_BYSS01	2059436	202
Fungi	Ascomycota	Byssochlamys_sp_IMV_00045	2562440	312
Fungi	Ascomycota	Byssochlamys_spectabilis	264951	209
Fungi	Ascomycota	Byssoonygena_ceratinophila	166112	200
Fungi	Ascomycota	Cadophora_sp_DSE1049	1485229	207
Fungi	Ascomycota	Cairneyella_variabilis	1802957	206
Fungi	Ascomycota	Calonectria_henricotiae	1868870	29
Fungi	Ascomycota	Calonectria_leucothoes	149392	207
Fungi	Ascomycota	Calonectria_naviculata	182846	205
Fungi	Ascomycota	Calonectria_pseudonaviculata	196064	42
Fungi	Ascomycota	Calonectria_pseudoreteaudii	707572	208
Fungi	Ascomycota	Capronia_coronata_CBS_61796	1182541	203
Fungi	Ascomycota	Capronia_epimyces_CBS_60696	1182542	197
Fungi	Ascomycota	Cenococcum_geophilum_158	794803	204
Fungi	Ascomycota	Cephaloascus_albidus	43958	175
Fungi	Ascomycota	Cephaloascus_fragrans	27311	180
Fungi	Ascomycota	Cerataphis_brasiliensis_yeast-like_symbiont	1202554	196
Fungi	Ascomycota	Ceratocystiopsis_brevicomis	553390	142
Fungi	Ascomycota	Ceratocystiopsis_minuta	360147	141
Fungi	Ascomycota	Ceratocystis_adiposa	72027	203
Fungi	Ascomycota	Ceratocystis_albifundus	357446	207
Fungi	Ascomycota	Ceratocystis_cacaofunesta	386457	37
Fungi	Ascomycota	Ceratocystis_eucalypticola	633669	24
Fungi	Ascomycota	Ceratocystis_fimbriata_CBS_114723	1035309	24
Fungi	Ascomycota	Ceratocystis_harringtonii	312341	208
Fungi	Ascomycota	Ceratocystis_manginecans	929235	18
Fungi	Ascomycota	Ceratocystis_platani	88771	47
Fungi	Ascomycota	Ceratocystis_smalleyi	312343	201
Fungi	Ascomycota	Cercospora_berteroae	357750	209
Fungi	Ascomycota	Cercospora_beticola	122368	206
Fungi	Ascomycota	Cercospora_canescens_BHU	1268270	188
Fungi	Ascomycota	Cercospora_cf_flagellaris	1868926	199
Fungi	Ascomycota	Cercospora_cf_sigesbeckiae	1868927	77
Fungi	Ascomycota	Cercospora_kikuchii	84275	78
Fungi	Ascomycota	Cercospora_nicotianae	29003	195
Fungi	Ascomycota	Cercospora_sojina	438356	206
Fungi	Ascomycota	Cercospora_zeina	348901	207
Fungi	Ascomycota	Cetradonia_linearis	83788	140
Fungi	Ascomycota	Chaetomium_cochliodes	904709	165
Fungi	Ascomycota	Chaetomium_globosum_CBS_14851	306901	178
Fungi	Ascomycota	Chaetomium_thermophilum_var_thermophilum_DSM_1495	759272	204
Fungi	Ascomycota	Chaetothyriales_sp_CBS_132003	2249419	189
Fungi	Ascomycota	Chaetothyriales_sp_CBS_134916	2249418	183
Fungi	Ascomycota	Chaetothyriales_sp_CBS_134920	2249417	187
Fungi	Ascomycota	Chaetothyriales_sp_CBS_135597	2249420	188
Fungi	Ascomycota	Chalara_longipes_BDJ	1379296	210
Fungi	Ascomycota	Chalaropsis_thielavioides	112131	196
Fungi	Ascomycota	Chlorencoelia_torta	163795	209
Fungi	Ascomycota	Chlorociboria_aeruginascens	296797	207
Fungi	Ascomycota	Choiromyces_venosus_120613-1	1336337	196
Fungi	Ascomycota	Chrysoporthe_austroafricana	354353	98
Fungi	Ascomycota	Chrysoporthe_cubensis	305400	198
Fungi	Ascomycota	Chrysoporthe_deuterocubensis	764597	99
Fungi	Ascomycota	Chrysosporium_queenslandicum	264361	201
Fungi	Ascomycota	Ciboria_shiraiana	984309	47
Fungi	Ascomycota	Ciborinia_camelliae	647257	208
Fungi	Ascomycota	Citeromyces_hawaiiensis	1046750	149
Fungi	Ascomycota	Citeromyces_matritensis	36909	160
Fungi	Ascomycota	Citeromyces_siamensis	109331	162
Fungi	Ascomycota	Cladobotryum_protrusum	767780	209
Fungi	Ascomycota	Cladonia_macilenta_KoLRI003786	1353983	192
Fungi	Ascomycota	Cladonia_metacorallifera_KoLRI002260	1400770	193
Fungi	Ascomycota	Cladonia_rangiferina	111670	198
Fungi	Ascomycota	Cladonia_uncialis	174080	191
Fungi	Ascomycota	Cladophialophora_bantiana_CBS_17352	1442370	203
Fungi	Ascomycota	Cladophialophora_carrionii_CBS_16054	1279043	202
Fungi	Ascomycota	Cladophialophora_immunda	569365	203
Fungi	Ascomycota	Cladophialophora_psammophila_CBS_110553	1182543	203
Fungi	Ascomycota	Cladophialophora_yegresii_CBS_114405	1182544	204
Fungi	Ascomycota	Cladosporium_cladosporioides	29917	177
Fungi	Ascomycota	Cladosporium_phlei	1116209	199
Fungi	Ascomycota	Cladosporium_sp_SL-16	2048672	202
Fungi	Ascomycota	Cladosporium_sphaerospermum_UM_843	1151026	203
Fungi	Ascomycota	Clarireedia_homoeocarpa	1436886	196
Fungi	Ascomycota	Claviceps_aff_purpurea	1967640	202
Fungi	Ascomycota	Claviceps_fusiformis_PRL_1980	1036761	196
Fungi	Ascomycota	Claviceps_humidiphila	1294629	148
Fungi	Ascomycota	Claviceps_microcephala	1294628	160
Fungi	Ascomycota	Claviceps_paspali_RRC_1481	877506	199
Fungi	Ascomycota	Claviceps_purpurea_201	1111077	201
Fungi	Ascomycota	Claviceps_spartinae	1294630	181
Fungi	Ascomycota	Clavispora_fructus	46582	172
Fungi	Ascomycota	Clavispora_lusitaniae_ATCC_42720	306902	173
Fungi	Ascomycota	Clohesyomyces_aquaticus	1231657	196
Fungi	Ascomycota	Clonostachys_rosea	29856	205
Fungi	Ascomycota	Coccinonectria_pachysandricola	1634537	206
Fungi	Ascomycota	Coleophoma_crateriformis	565419	210
Fungi	Ascomycota	Coleophoma_cylindrospora	1849047	209
Fungi	Ascomycota	Colletotrichum_acutatum	27357	147
Fungi	Ascomycota	Colletotrichum_chlorophyti	708187	206
Fungi	Ascomycota	Colletotrichum_coccodes	27358	204
Fungi	Ascomycota	Colletotrichum_falcatum	129314	189
Fungi	Ascomycota	Colletotrichum_fioriniae	710243	200
Fungi	Ascomycota	Colletotrichum_gloeosporioides	474922	198
Fungi	Ascomycota	Colletotrichum_godetiae	1209918	113
Fungi	Ascomycota	Colletotrichum_graminicola_M1001	645133	205
Fungi	Ascomycota	Colletotrichum_higginsianum_IMI_349063	759273	199
Fungi	Ascomycota	Colletotrichum_incanum	1573173	205
Fungi	Ascomycota	Colletotrichum_lentis	1585795	201
Fungi	Ascomycota	Colletotrichum_lindemuthianum	290576	197
Fungi	Ascomycota	Colletotrichum_musae	5464	164
Fungi	Ascomycota	Colletotrichum_nymphaeae_SA-01	1460502	152
Fungi	Ascomycota	Colletotrichum_orbiculare_MAFF_240422	1213857	43
Fungi	Ascomycota	Colletotrichum_orchidophilum	1209926	201
Fungi	Ascomycota	Colletotrichum_salicis	1209931	190
Fungi	Ascomycota	Colletotrichum_sansevieriae	328473	197
Fungi	Ascomycota	Colletotrichum_shisoi	2078593	195
Fungi	Ascomycota	Colletotrichum_siamense	690259	190
Fungi	Ascomycota	Colletotrichum_sidae	1347389	52
Fungi	Ascomycota	Colletotrichum_simmondsii	703756	193
Fungi	Ascomycota	Colletotrichum_sp_JS-367	1938904	174
Fungi	Ascomycota	Colletotrichum_spinosum	1347390	65
Fungi	Ascomycota	Colletotrichum_sublineola	1173701	203
Fungi	Ascomycota	Colletotrichum_tanaceti	1306861	198
Fungi	Ascomycota	Colletotrichum_tofieldiae	708197	205
Fungi	Ascomycota	Colletotrichum_trifolii	5466	72
Fungi	Ascomycota	Colletotrichum_truncatum	5467	205
Fungi	Ascomycota	Coniella_lustricola	2025994	204
Fungi	Ascomycota	Coniochaeta_hoffmannii	91930	183
Fungi	Ascomycota	Coniochaeta_ligniaria_NRRL_30616	1408157	202
Fungi	Ascomycota	Coniochaeta_prunicola	744408	14
Fungi	Ascomycota	Coniochaeta_pulveracea	177199	203
Fungi	Ascomycota	Coniochaeta_sp_2T21	1571157	381
Fungi	Ascomycota	Coniochaeta_sp_AEA_9055	2558172	8
Fungi	Ascomycota	Coniochaeta_sp_IL0111	2546455	8
Fungi	Ascomycota	Coniochaeta_sp_YLH0009	2546453	10
Fungi	Ascomycota	Coniosporium_apollinis_CBS_100218	1168221	198
Fungi	Ascomycota	Coniothyrium_glycines	1077358	198
Fungi	Ascomycota	Cordyceps_cicadae	218633	184
Fungi	Ascomycota	Cordyceps_confragosa_RCEF_1005	1081108	202
Fungi	Ascomycota	Cordyceps_farinosa	89141	71
Fungi	Ascomycota	Cordyceps_fumosorosea_ARSEF_2679	1081104	194
Fungi	Ascomycota	Cordyceps_javanica	43265	201
Fungi	Ascomycota	Cordyceps_militaris_CM01	983644	193
Fungi	Ascomycota	Cordyceps_pruinosa	129524	175
Fungi	Ascomycota	Cordyceps_sp_RAO-2017	2004951	160
Fungi	Ascomycota	Cordyceps_tenuipes	45847	191
Fungi	Ascomycota	Corinectria_fuckeliana	930093	204
Fungi	Ascomycota	Corynespora_cassiicola_Philippines	1448308	202
Fungi	Ascomycota	Cryomyces_antarcticus_CCFEE_534	1323836	137
Fungi	Ascomycota	Cryomyces_minteri	331657	257
Fungi	Ascomycota	Cryphonectria_macrospora	179775	10
Fungi	Ascomycota	Cryphonectria_nitschkei	187221	15
Fungi	Ascomycota	Cryphonectria_radicalis	40262	193
Fungi	Ascomycota	Curvularia_geniculata	418126	52
Fungi	Ascomycota	Curvularia_lunata_CX-3	1263492	50
Fungi	Ascomycota	Curvularia_papendorfii	1537989	76
Fungi	Ascomycota	Curvularia_sp_IFB-Z10	1526222	204
Fungi	Ascomycota	Cyanodermella_asteris	1986089	199
Fungi	Ascomycota	Cyberlindnera_americana	36016	174
Fungi	Ascomycota	Cyberlindnera_fabianii	36022	181
Fungi	Ascomycota	Cyberlindnera_jadinii_NRRL_Y-1542	983966	172
Fungi	Ascomycota	Cyberlindnera_maclurae	65811	163
Fungi	Ascomycota	Cyberlindnera_misumaiensis	131113	169
Fungi	Ascomycota	Cyberlindnera_mrakii	1004253	169
Fungi	Ascomycota	Cyberlindnera_petersonii	36028	176
Fungi	Ascomycota	Cyberlindnera_saturnus	907340	168
Fungi	Ascomycota	Cyberlindnera_suaveolens	907738	172
Fungi	Ascomycota	Cyberlindnera_xylosilytica	1667614	172
Fungi	Ascomycota	Cyphellophora_europaea_CBS_101466	1220924	199
Fungi	Ascomycota	Cytospora_leucostoma	1230097	200
Fungi	Ascomycota	Dactylellina_haptotyla_CBS_20050	1284197	188
Fungi	Ascomycota	Dactylonectria_macrodidyma	307937	207
Fungi	Ascomycota	Daldinia_childiae	326645	202
Fungi	Ascomycota	Daldinia_eschscholtzii	292717	206
Fungi	Ascomycota	Daldinia_sp_EC12	1001832	205
Fungi	Ascomycota	Danielozyma_ontarioensis	130807	176
Fungi	Ascomycota	Davidsoniella_eucalypti	1580835	204
Fungi	Ascomycota	Davidsoniella_virescens	1580837	205
Fungi	Ascomycota	Deakozyma_indianensis	1470396	169
Fungi	Ascomycota	Diaporthe_ampelina	1214573	203
Fungi	Ascomycota	Diaporthe_aspalathi	626713	199
Fungi	Ascomycota	Diaporthe_helianthi	158607	205
Fungi	Ascomycota	Diaporthe_longicolla_MSPL_11-6	1230121	214
Fungi	Ascomycota	Dicyma_pulvinata	323531	190
Fungi	Ascomycota	Diddensiella_caesifluorescens	1194607	188
Fungi	Ascomycota	Didymella_lethalis	749627	71
Fungi	Ascomycota	Didymella_pinodes	749589	74
Fungi	Ascomycota	Didymella_segeticola	2021029	201
Fungi	Ascomycota	Didymobotryum_rigidum	1635097	198
Fungi	Ascomycota	Diplocarpon_rosae	946125	351
Fungi	Ascomycota	Diplodia_corticola	236234	188
Fungi	Ascomycota	Diplodia_sapinea_CMW_190	1400760	157
Fungi	Ascomycota	Diplodia_scrobiculata	280322	153
Fungi	Ascomycota	Diplodia_seriata	420778	187
Fungi	Ascomycota	Dipodascus_albidus	27315	181
Fungi	Ascomycota	Dipodascus_geniculatus	44078	186
Fungi	Ascomycota	Diutina_catenulata	45537	150
Fungi	Ascomycota	Diutina_rugosa	5481	164
Fungi	Ascomycota	Dothistroma_pini_CBS_116487	1367539	206
Fungi	Ascomycota	Dothistroma_septosporum_NZE10	675120	203
Fungi	Ascomycota	Drechmeria_coniospora	98403	206
Fungi	Ascomycota	Drechslerella_stenobrocha_248	1043628	142
Fungi	Ascomycota	Elaphomyces_granulatus	519963	199
Fungi	Ascomycota	Elsinoe_ampelina	302913	193
Fungi	Ascomycota	Elsinoe_australis	40998	192
Fungi	Ascomycota	Elsinoe_fawcettii	40997	195
Fungi	Ascomycota	Emergomyces_orientalis	1972497	203
Fungi	Ascomycota	Emergomyces_pasteurianus_Ep9510	1447872	201
Fungi	Ascomycota	Emmonsia_crescens	73230	195
Fungi	Ascomycota	Emmonsia_sp_CAC-2015a	1658172	174
Fungi	Ascomycota	Endocalyx_cinctus	1633209	209
Fungi	Ascomycota	Endocarpon_pusillum_Z07020	1263415	195
Fungi	Ascomycota	Endoconidiophora_laricicola	1580848	172
Fungi	Ascomycota	Endoconidiophora_polonica	1580850	173
Fungi	Ascomycota	Epichloe_amarillans_E57	1037526	125
Fungi	Ascomycota	Epichloe_aotearoae	170559	184
Fungi	Ascomycota	Epichloe_baconii_ATCC_200745	1406312	109
Fungi	Ascomycota	Epichloe_brachyelytri_E4804	1036762	167
Fungi	Ascomycota	Epichloe_bromicola	79588	81
Fungi	Ascomycota	Epichloe_elymi	55200	182
Fungi	Ascomycota	Epichloe_festucae_Fl1	877507	163
Fungi	Ascomycota	Epichloe_gansuensis_E7080	1037527	146
Fungi	Ascomycota	Epichloe_gansuensis_var_inebrians_E818	1227659	143
Fungi	Ascomycota	Epichloe_glyceriae_E277	1035635	198
Fungi	Ascomycota	Epichloe_sp_AL9924	1344566	157
Fungi	Ascomycota	Epichloe_sylvatica	79593	128
Fungi	Ascomycota	Epichloe_typhina_E8	1227655	180
Fungi	Ascomycota	Epichloe_uncinata	5050	129
Fungi	Ascomycota	Epicoccum_nigrum	105696	204
Fungi	Ascomycota	Epicoccum_sorghinum	749593	206
Fungi	Ascomycota	Eremothecium_coryli_CBS_5749	1429780	169
Fungi	Ascomycota	Eremothecium_cymbalariae_DBVPG#7215	931890	163
Fungi	Ascomycota	Eremothecium_gossypii_ATCC_10895	284811	165
Fungi	Ascomycota	Erysiphe_necator	52586	201
Fungi	Ascomycota	Erysiphe_pisi	36044	97
Fungi	Ascomycota	Erysiphe_pulchra	225359	197
Fungi	Ascomycota	Escovopsis_sp_AC	2027528	114
Fungi	Ascomycota	Escovopsis_sp_Ae720	2027527	25
Fungi	Ascomycota	Escovopsis_sp_Ae724	2006383	15
Fungi	Ascomycota	Escovopsis_sp_Ae733	2027526	21
Fungi	Ascomycota	Escovopsis_sp_TC	2006384	170
Fungi	Ascomycota	Escovopsis_weberi	150374	114
Fungi	Ascomycota	Esteya_vermicola	522482	186
Fungi	Ascomycota	Eurotiomycetes_sp	1709936	197
Fungi	Ascomycota	Eurotiomycetes_sp_MA_6038	2080615	189
Fungi	Ascomycota	Eurotiomycetes_sp_MA_6039	2080616	184
Fungi	Ascomycota	Eutypa_lata_UCREL1	1287681	194
Fungi	Ascomycota	Evernia_prunastri	87257	200
Fungi	Ascomycota	Exophiala_alcalophila	91920	202
Fungi	Ascomycota	Exophiala_aquamarina_CBS_119918	1182545	201
Fungi	Ascomycota	Exophiala_calicioides	135514	201
Fungi	Ascomycota	Exophiala_dermatitidis_NIH-UT8656	858893	203
Fungi	Ascomycota	Exophiala_lecanii-corni	91925	143
Fungi	Ascomycota	Exophiala_mesophila	212818	203
Fungi	Ascomycota	Exophiala_oligosperma	215243	201
Fungi	Ascomycota	Exophiala_sideris	1016849	203
Fungi	Ascomycota	Exophiala_sp	1718875	75
Fungi	Ascomycota	Exophiala_spinifera	91928	203
Fungi	Ascomycota	Exophiala_xenobiotica	348802	200
Fungi	Ascomycota	Exserohilum_turcica_Et28A	671987	200
Fungi	Ascomycota	Exutisphaerella_laricina_CBS_32652	1367536	208
Fungi	Ascomycota	Falciphora_oryzae	1609947	202
Fungi	Ascomycota	Fonsecaea_erecta	1367422	202
Fungi	Ascomycota	Fonsecaea_monophora	254056	179
Fungi	Ascomycota	Fonsecaea_multimorphosa_CBS_102226	1442371	202
Fungi	Ascomycota	Fonsecaea_nubica	856822	198
Fungi	Ascomycota	Fonsecaea_pedrosoi_CBS_27137	1442368	183
Fungi	Ascomycota	Fragosphaeria_purpurea	95322	153
Fungi	Ascomycota	Friedmanniomyces_endolithicus	329885	362
Fungi	Ascomycota	Friedmanniomyces_simplex	329884	226
Fungi	Ascomycota	Gaeumannomyces_sp_JS-464	1938905	177
Fungi	Ascomycota	Gaeumannomyces_tritici_R3-111a-1	644352	190
Fungi	Ascomycota	Gamarada_debralockiae	2037899	212
Fungi	Ascomycota	Geosmithia_flava	240216	205
Fungi	Ascomycota	Geosmithia_morbida	1094350	203
Fungi	Ascomycota	Geosmithia_putterillii	68827	201
Fungi	Ascomycota	Geotrichum_fermentans	44066	88
Fungi	Ascomycota	Glarea_lozoyensis_ATCC_20868	1116229	201
Fungi	Ascomycota	Gliomastix_tumulicola	909944	199
Fungi	Ascomycota	Glonium_stellatum	574774	196
Fungi	Ascomycota	Golovinomyces_cichoracearum	62708	199
Fungi	Ascomycota	Golovinomyces_magnicellulatus	62714	222
Fungi	Ascomycota	Graphilbum_fragrans	67622	184
Fungi	Ascomycota	Groenewaldozyma_salmanticensis	49332	188
Fungi	Ascomycota	Grosmannia_clavigera_kw1407	655863	193
Fungi	Ascomycota	Grosmannia_galeiformis	255215	161
Fungi	Ascomycota	Grosmannia_penicillata	360150	176
Fungi	Ascomycota	Gyalolechia_flavorubescens_KoLRI002931	1353255	201
Fungi	Ascomycota	Hanseniaspora_clermontiae	211099	116
Fungi	Ascomycota	Hanseniaspora_gamundiae	2094518	138
Fungi	Ascomycota	Hanseniaspora_guilliermondii	56406	118
Fungi	Ascomycota	Hanseniaspora_hatyaiensis	1235602	118
Fungi	Ascomycota	Hanseniaspora_jakobsenii	1926583	119
Fungi	Ascomycota	Hanseniaspora_lachancei	211098	107
Fungi	Ascomycota	Hanseniaspora_meyeri	211097	115
Fungi	Ascomycota	Hanseniaspora_nectarophila	1443074	126
Fungi	Ascomycota	Hanseniaspora_occidentalis_var_citrica	331638	157
Fungi	Ascomycota	Hanseniaspora_opuntiae	211096	110
Fungi	Ascomycota	Hanseniaspora_osmophila	56408	160
Fungi	Ascomycota	Hanseniaspora_pseudoguilliermondii	332229	110
Fungi	Ascomycota	Hanseniaspora_singularis	572238	106
Fungi	Ascomycota	Hanseniaspora_sp_CRUB_1602	1888986	111
Fungi	Ascomycota	Hanseniaspora_thailandica	689838	116
Fungi	Ascomycota	Hanseniaspora_uvarum	29833	115
Fungi	Ascomycota	Hanseniaspora_valbyensis_NRRL_Y-1626	766949	106
Fungi	Ascomycota	Hanseniaspora_vineae	56409	164
Fungi	Ascomycota	Hawksworthiomyces_lignivorus	431200	166
Fungi	Ascomycota	Helicocarpus_griseus_UAMH5409	1447875	204
Fungi	Ascomycota	Helminthosporium_solani_B-AC-16A	1400345	193
Fungi	Ascomycota	Helotiales_sp_F229	1967635	202
Fungi	Ascomycota	Herpomyces_periplanetae	1749284	158
Fungi	Ascomycota	Herpotrichiellaceae_sp_UM238	1240657	194
Fungi	Ascomycota	Hirsutella_minnesotensis_3608	1043627	204
Fungi	Ascomycota	Hirsutella_rhossiliensis	111463	201
Fungi	Ascomycota	Hirsutella_thompsonii_MTCC6686	1303645	202
Fungi	Ascomycota	Histoplasma_capsulatum_NAm1	339724	182
Fungi	Ascomycota	Hortaea_thailandica	706561	201
Fungi	Ascomycota	Hortaea_werneckii_EXF-2000	1157616	371
Fungi	Ascomycota	Huntiella_bhutanensis	1580854	196
Fungi	Ascomycota	Huntiella_decipiens	1580858	188
Fungi	Ascomycota	Huntiella_moniliformis	1580861	196
Fungi	Ascomycota	Huntiella_omanensis	1580864	184
Fungi	Ascomycota	Huntiella_savannae	1580867	190
Fungi	Ascomycota	Hyaloscypha_bicolor_E	1095630	204
Fungi	Ascomycota	Hyaloscypha_variabilis_F	1149755	214
Fungi	Ascomycota	Hymenoscyphus_fraxineus	746836	196
Fungi	Ascomycota	Hymenoscyphus_fructigenus	51284	206
Fungi	Ascomycota	Hymenoscyphus_herbarum	253104	205
Fungi	Ascomycota	Hymenoscyphus_infarciens	1735278	201
Fungi	Ascomycota	Hymenoscyphus_laetus	1735277	202
Fungi	Ascomycota	Hymenoscyphus_linearis	1622260	204
Fungi	Ascomycota	Hymenoscyphus_repandus	1735280	201
Fungi	Ascomycota	Hymenoscyphus_salicellus	1735279	166
Fungi	Ascomycota	Hymenoscyphus_scutula	253101	204
Fungi	Ascomycota	Hymenotorrendiella_dingleyae	2259768	207
Fungi	Ascomycota	Hyphodiscus_sp_D1413	2305101	211
Fungi	Ascomycota	Hyphopichia_burtonii_NRRL_Y-1933	984485	182
Fungi	Ascomycota	Hyphopichia_heimii	507511	180
Fungi	Ascomycota	Hyphopichia_homilentoma	45558	181
Fungi	Ascomycota	Hyphopichia_pseudoburtonii	717741	185
Fungi	Ascomycota	Hypocrella_siamensis	696354	200
Fungi	Ascomycota	Hypomyces_perniciosus	2060699	204
Fungi	Ascomycota	Hypoxylon_pulicicidum	1243767	188
Fungi	Ascomycota	Hypoxylon_sp_CI-4A	1001833	207
Fungi	Ascomycota	Hypoxylon_sp_CO27-5	1001938	206
Fungi	Ascomycota	Hypoxylon_sp_E7406B	1489628	207
Fungi	Ascomycota	Hypoxylon_sp_EC38	1001937	201
Fungi	Ascomycota	Hysterium_pulicare_CBS_123377	1136866	198
Fungi	Ascomycota	Ilyonectria_destructans	64609	205
Fungi	Ascomycota	Ilyonectria_mors-panacis	1079131	194
Fungi	Ascomycota	Juglanconis_juglandina	1940567	72
Fungi	Ascomycota	Juglanconis_oblonga	1940568	77
Fungi	Ascomycota	Juglanconis_sp_DMW523	1955135	102
Fungi	Ascomycota	Kazachstania_aerobia	271218	165
Fungi	Ascomycota	Kazachstania_africana_CBS_2517	1071382	175
Fungi	Ascomycota	Kazachstania_bromeliacearum	1006466	164
Fungi	Ascomycota	Kazachstania_intestinalis	935788	173
Fungi	Ascomycota	Kazachstania_kunashirensis	488016	169
Fungi	Ascomycota	Kazachstania_martiniae	74404	174
Fungi	Ascomycota	Kazachstania_naganishii_CBS_8797	1071383	171
Fungi	Ascomycota	Kazachstania_rosinii	56413	171
Fungi	Ascomycota	Kazachstania_saulgeensis	1789683	173
Fungi	Ascomycota	Kazachstania_servazzii	27293	164
Fungi	Ascomycota	Kazachstania_siamensis	382647	171
Fungi	Ascomycota	Kazachstania_solicola	1089532	163
Fungi	Ascomycota	Kazachstania_spencerorum	1089533	170
Fungi	Ascomycota	Kazachstania_taianensis	655095	167
Fungi	Ascomycota	Kazachstania_telluris	36907	168
Fungi	Ascomycota	Kazachstania_transvaalensis	36916	166
Fungi	Ascomycota	Kazachstania_turicensis	432100	164
Fungi	Ascomycota	Kazachstania_unispora	27294	163
Fungi	Ascomycota	Kazachstania_viticola	71246	167
Fungi	Ascomycota	Kazachstania_yakushimaensis	432099	162
Fungi	Ascomycota	Knoxdaviesia_capensis	114771	192
Fungi	Ascomycota	Knoxdaviesia_proteae	1215355	185
Fungi	Ascomycota	Knufia_petricola	206542	197
Fungi	Ascomycota	Kodamaea_laetipori	271274	173
Fungi	Ascomycota	Kodamaea_ohmeri	34356	160
Fungi	Ascomycota	Komagataella_pastoris	4922	167
Fungi	Ascomycota	Komagataella_phaffii_GS115	644223	159
Fungi	Ascomycota	Komagataella_populi	1099808	161
Fungi	Ascomycota	Komagataella_pseudopastoris	169507	160
Fungi	Ascomycota	Kregervanrija_delftensis	324739	163
Fungi	Ascomycota	Kregervanrija_fluxuum	324740	166
Fungi	Ascomycota	Kretzschmaria_deusta	110526	191
Fungi	Ascomycota	Kuraishia_capsulata_CBS_1993	1382522	172
Fungi	Ascomycota	Kuraishia_molischiana	317048	165
Fungi	Ascomycota	Kuraishia_ogatae	537810	189
Fungi	Ascomycota	Kurtzmaniella_cleridarum	121466	168
Fungi	Ascomycota	Lachancea_dasiensis_CBS_10888	1266660	170
Fungi	Ascomycota	Lachancea_fermentati	4955	170
Fungi	Ascomycota	Lachancea_kluyveri_NRRL_Y-12651	226302	177
Fungi	Ascomycota	Lachancea_lanzarotensis	1245769	170
Fungi	Ascomycota	Lachancea_meyersii_CBS_8951	1266667	171
Fungi	Ascomycota	Lachancea_mirantina	1230905	170
Fungi	Ascomycota	Lachancea_nothofagi_CBS_11611	1266666	169
Fungi	Ascomycota	Lachancea_quebecensis	1654605	170
Fungi	Ascomycota	Lachancea_sp_CBS_6924	433476	174
Fungi	Ascomycota	Lachancea_thermotolerans_CBS_6340	559295	167
Fungi	Ascomycota	Lachancea_waltii_NCYC_2644	262981	166
Fungi	Ascomycota	Lachnellula_arida	1316785	160
Fungi	Ascomycota	Lachnellula_cervina	1316786	194
Fungi	Ascomycota	Lachnellula_hyalina	1316788	201
Fungi	Ascomycota	Lachnellula_occidentalis	215460	193
Fungi	Ascomycota	Lachnellula_subtilissima	602034	176
Fungi	Ascomycota	Lachnellula_suecica	602035	160
Fungi	Ascomycota	Lachnellula_willkommii	215461	141
Fungi	Ascomycota	Lachnum_nothofagi	2283846	185
Fungi	Ascomycota	Lanzia_echinophila	1424426	155
Fungi	Ascomycota	Lasallia_hispanica	580046	158
Fungi	Ascomycota	Lasiodiplodia_theobromae	45133	202
Fungi	Ascomycota	Lecanicillium_Fungicola_150-1	1294127	204
Fungi	Ascomycota	Lecanicillium_psalliotae	73499	202
Fungi	Ascomycota	Lecanicillium_sp_LEC01	2013060	206
Fungi	Ascomycota	Lecanicillium_sp_MT-2017a	1964301	207
Fungi	Ascomycota	Lecanosticta_acicola	111012	203
Fungi	Ascomycota	Lepidopterella_palustris_CBS_45981	1314670	196
Fungi	Ascomycota	Leptographium_lundbergii	96373	184
Fungi	Ascomycota	Leptographium_procerum	100367	159
Fungi	Ascomycota	Leptosphaeria_biglobosa_brassicae_group	225338	205
Fungi	Ascomycota	Leptosphaeria_maculans_JN3	985895	202
Fungi	Ascomycota	Leptoxyphium_fumago	5474	200
Fungi	Ascomycota	Lipomyces_arxii	56418	186
Fungi	Ascomycota	Lipomyces_doorenjongii	383834	168
Fungi	Ascomycota	Lipomyces_japonicus	56871	177
Fungi	Ascomycota	Lipomyces_kononenkoae	34357	185
Fungi	Ascomycota	Lipomyces_lipofer	36043	191
Fungi	Ascomycota	Lipomyces_mesembrius	56874	188
Fungi	Ascomycota	Lipomyces_oligophaga	45792	175
Fungi	Ascomycota	Lipomyces_starkeyi_NRRL_Y-11557	675824	184
Fungi	Ascomycota	Lipomyces_suomiensis	1337062	183
Fungi	Ascomycota	Lodderomyces_elongisporus_NRRL_YB-4239	379508	166
Fungi	Ascomycota	Lomentospora_prolificans	41688	201
Fungi	Ascomycota	Macrophomina_phaseolina	35725	206
Fungi	Ascomycota	Madurella_mycetomatis	100816	181
Fungi	Ascomycota	Magnaporthales_sp_P1609	2051560	208
Fungi	Ascomycota	Magnaporthiopsis_incrustans	36781	195
Fungi	Ascomycota	Magnaporthiopsis_poae_ATCC_64411	644358	159
Fungi	Ascomycota	Magnaporthiopsis_rhizophila	165777	191
Fungi	Ascomycota	Magnusiomyces_capitatus_CNRMA_12647	1449804	191
Fungi	Ascomycota	Magnusiomyces_capitatus_NRRL_Y-17686	1294685	187
Fungi	Ascomycota	Magnusiomyces_ingens_NRRL_Y-17630	1294639	177
Fungi	Ascomycota	Magnusiomyces_tetraspermus_NRRL_Y-7288	1294638	199
Fungi	Ascomycota	Malbranchea_cinnamomea	5041	205
Fungi	Ascomycota	Margaritispora_aquatica	359797	205
Fungi	Ascomycota	Marssonina_brunnea_f_sp_multigermtubi_MB_m1	1072389	207
Fungi	Ascomycota	Marssonina_coronariae	503106	207
Fungi	Ascomycota	Martiniozyma_abiesophila	324742	98
Fungi	Ascomycota	Memnoniella_echinata	80383	208
Fungi	Ascomycota	Metarhizium_acridum_CQMa_102	655827	205
Fungi	Ascomycota	Metarhizium_album_ARSEF_1941	1081103	205
Fungi	Ascomycota	Metarhizium_anisopliae_ARSEF_549	1276135	135
Fungi	Ascomycota	Metarhizium_brunneum_ARSEF_3297	1276141	158
Fungi	Ascomycota	Metarhizium_guizhouense_ARSEF_977	1276136	145
Fungi	Ascomycota	Metarhizium_majus_ARSEF_297	1276143	151
Fungi	Ascomycota	Metarhizium_rileyi_RCEF_4871	1081105	203
Fungi	Ascomycota	Metarhizium_robertsii_ARSEF_23	655844	128
Fungi	Ascomycota	Metschnikowia_aberdeeniae	353897	162
Fungi	Ascomycota	Metschnikowia_aff_pulcherrima	2163413	161
Fungi	Ascomycota	Metschnikowia_agaves	56417	171
Fungi	Ascomycota	Metschnikowia_arizonensis	150206	165
Fungi	Ascomycota	Metschnikowia_australis	27321	173
Fungi	Ascomycota	Metschnikowia_bicuspidata_var_bicuspidata_NRRL_YB-4993	869754	167
Fungi	Ascomycota	Metschnikowia_borealis	73518	86
Fungi	Ascomycota	Metschnikowia_bowlesiae	1699426	163
Fungi	Ascomycota	Metschnikowia_caudata	1506549	170
Fungi	Ascomycota	Metschnikowia_cerradonensis	390697	138
Fungi	Ascomycota	Metschnikowia_citriensis	2259054	243
Fungi	Ascomycota	Metschnikowia_colocasiae	473035	173
Fungi	Ascomycota	Metschnikowia_continentalis	73517	169
Fungi	Ascomycota	Metschnikowia_cubensis	1323754	175
Fungi	Ascomycota	Metschnikowia_dekortorum	174643	110
Fungi	Ascomycota	Metschnikowia_drakensbergensis	1506548	148
Fungi	Ascomycota	Metschnikowia_drosophilae	135833	175
Fungi	Ascomycota	Metschnikowia_fructicola_277	1200864	228
Fungi	Ascomycota	Metschnikowia_hamakuensis	301365	161
Fungi	Ascomycota	Metschnikowia_hawaiiensis	27323	163
Fungi	Ascomycota	Metschnikowia_hibisci	73520	170
Fungi	Ascomycota	Metschnikowia_kamakouana	301367	169
Fungi	Ascomycota	Metschnikowia_kipukae	197673	179
Fungi	Ascomycota	Metschnikowia_lochheadii	135832	178
Fungi	Ascomycota	Metschnikowia_matae_var_maris	1697387	180
Fungi	Ascomycota	Metschnikowia_mauinuiana	301368	167
Fungi	Ascomycota	Metschnikowia_orientalis	150224	168
Fungi	Ascomycota	Metschnikowia_proteae	1150643	149
Fungi	Ascomycota	Metschnikowia_reukaufii	27327	165
Fungi	Ascomycota	Metschnikowia_santaceciliae	197674	140
Fungi	Ascomycota	Metschnikowia_shivogae	353899	162
Fungi	Ascomycota	Metschnikowia_similis	473037	164
Fungi	Ascomycota	Metschnikowia_sp_00-1541	1807683	173
Fungi	Ascomycota	Metschnikowia_sp_01-655c1	1807684	170
Fungi	Ascomycota	Metschnikowia_sp_03-1471	1807685	167
Fungi	Ascomycota	Metschnikowia_sp_04-2183	1807686	170
Fungi	Ascomycota	Metschnikowia_sp_04-2261	1807687	170
Fungi	Ascomycota	Metschnikowia_sp_13-1061	1807688	95
Fungi	Ascomycota	Metschnikowia_sp_AWRI3582	1769792	137
Fungi	Ascomycota	Metschnikowia_sp_DKL-2019a	2576851	174
Fungi	Ascomycota	Metschnikowia_sp_JCM_33374	2562755	156
Fungi	Ascomycota	Metschnikowia_sp_M2Y3	1807689	170
Fungi	Ascomycota	Metschnikowia_sp_UFMG-CM-y6306	2654413	116
Fungi	Ascomycota	Metschnikowia_sp_UWOPS_03-167b3	2654412	53
Fungi	Ascomycota	Metschnikowia_sp_UWOPS_126192	2654411	48
Fungi	Ascomycota	Meyerozyma_athensensis	304220	163
Fungi	Ascomycota	Meyerozyma_caribbica_MG20W	1091232	45
Fungi	Ascomycota	Meyerozyma_carpophila	374178	173
Fungi	Ascomycota	Meyerozyma_guilliermondii_ATCC_6260	294746	36
Fungi	Ascomycota	Meyerozyma_sp_JA9	2028340	173
Fungi	Ascomycota	Microcyclospora_pomicola	766055	204
Fungi	Ascomycota	Microcyclospora_tardicrescens	766056	202
Fungi	Ascomycota	Microcyclosporella_mali	766057	205
Fungi	Ascomycota	Microdochium_bolleyi	196109	208
Fungi	Ascomycota	Microsporum_canis_CBS_113480	554155	201
Fungi	Ascomycota	Middelhovenomyces_tepae	45597	169
Fungi	Ascomycota	Millerozyma_acaciae	28986	181
Fungi	Ascomycota	Millerozyma_farinosa	4920	326
Fungi	Ascomycota	Moelleriella_libera_RCEF_2490	1081109	200
Fungi	Ascomycota	Monascus_purpureus	5098	199
Fungi	Ascomycota	Monascus_ruber	89489	207
Fungi	Ascomycota	Monilinia_aucupariae	61194	206
Fungi	Ascomycota	Monilinia_fructicola	38448	173
Fungi	Ascomycota	Monilinia_fructigena	38457	53
Fungi	Ascomycota	Monilinia_laxa	61186	205
Fungi	Ascomycota	Monilinia_polystroma	255361	58
Fungi	Ascomycota	Monosporascus_cannonballus	155416	204
Fungi	Ascomycota	Monosporascus_ibericus	155417	205
Fungi	Ascomycota	Monosporascus_sp_5C6A	2211642	200
Fungi	Ascomycota	Monosporascus_sp_CRB-8-3	2211644	203
Fungi	Ascomycota	Monosporascus_sp_CRB-9-2	2211643	205
Fungi	Ascomycota	Monosporascus_sp_GIB2	2211647	204
Fungi	Ascomycota	Monosporascus_sp_MG133	2211645	202
Fungi	Ascomycota	Monosporascus_sp_mg162	1081914	207
Fungi	Ascomycota	Morchella_conica	5194	193
Fungi	Ascomycota	Morchella_crassipes	62754	198
Fungi	Ascomycota	Morchella_eximia	1582338	40
Fungi	Ascomycota	Morchella_importuna	1174673	189
Fungi	Ascomycota	Morchella_septimelata	1174676	57
Fungi	Ascomycota	Morchella_sextelata	1174677	186
Fungi	Ascomycota	Mycosphaerella_arachidis	143450	207
Fungi	Ascomycota	Mycosphaerella_populi_pn0402	1367537	200
Fungi	Ascomycota	Mycosphaerella_sp_PB-2012b_Mex_2-1-2	1367542	116
Fungi	Ascomycota	Mycosphaerella_sp_Ston1	333113	206
Fungi	Ascomycota	Mycosphaerelloides_madeirae	1873265	204
Fungi	Ascomycota	Myriosclerotinia_curreyana	87228	208
Fungi	Ascomycota	Myriosclerotinia_duriaeana	108355	196
Fungi	Ascomycota	Myriosclerotinia_scirpicola	38443	196
Fungi	Ascomycota	Nadsonia_fulvescens_var_elongata_DSM_6958	857566	195
Fungi	Ascomycota	Nadsonia_starkeyi-henricii	43970	190
Fungi	Ascomycota	Nakaseomyces_bacillisporus_CBS_7720	1279116	159
Fungi	Ascomycota	Nakaseomyces_delphensis_CBS_2170	1279113	158
Fungi	Ascomycota	Nakataea_oryzae	165778	195
Fungi	Ascomycota	Nakazawaea_holstii	36025	167
Fungi	Ascomycota	Nakazawaea_peltata	1538182	166
Fungi	Ascomycota	Nakazawaea_wickerhamii	1538186	168
Fungi	Ascomycota	Nannizzia_gypsea_CBS_118893	535722	196
Fungi	Ascomycota	Naumovozyma_castellii_CBS_4309	1064592	182
Fungi	Ascomycota	Naumovozyma_dairenensis_CBS_421	1071378	169
Fungi	Ascomycota	Nectria_haematococca_mpVI_77-13-4	660122	204
Fungi	Ascomycota	Nectria_sp_B-13	2020480	75
Fungi	Ascomycota	Neobulgaria_alba	1461596	209
Fungi	Ascomycota	Neofusicoccum_parvum_UCRNP2	1287680	198
Fungi	Ascomycota	Neolecta_irregularis_DAH-3	1198029	34
Fungi	Ascomycota	Neonectria_ditissima	78410	207
Fungi	Ascomycota	Neonectria_hederae	78402	208
Fungi	Ascomycota	Neonectria_punicea	979145	200
Fungi	Ascomycota	Neonectria_sp_DH2	1735992	68
Fungi	Ascomycota	Neoscytalidium_dimidiatum	108428	202
Fungi	Ascomycota	Nigrograna_mackinnonii	1489893	201
Fungi	Ascomycota	Nilaparvata_lugens_yeast-like_symbiont	36927	178
Fungi	Ascomycota	Nothophaeocryptopus_gaeumannii_CBS_26737	1367540	205
Fungi	Ascomycota	Ochroconis_constricta_UM_578	1442076	196
Fungi	Ascomycota	Ogataea_glucozyma	36023	184
Fungi	Ascomycota	Ogataea_henricii	36024	178
Fungi	Ascomycota	Ogataea_kodamae	50263	154
Fungi	Ascomycota	Ogataea_methanolica	1156966	181
Fungi	Ascomycota	Ogataea_methylivora	53649	180
Fungi	Ascomycota	Ogataea_minuta	36026	160
Fungi	Ascomycota	Ogataea_naganishii	50265	178
Fungi	Ascomycota	Ogataea_nitratoaversa	490708	178
Fungi	Ascomycota	Ogataea_nonfermentans	53937	161
Fungi	Ascomycota	Ogataea_parapolymorpha_DL-1	871575	153
Fungi	Ascomycota	Ogataea_philodendri	1378263	152
Fungi	Ascomycota	Ogataea_pilisensis	157292	179
Fungi	Ascomycota	Ogataea_pini	4923	172
Fungi	Ascomycota	Ogataea_polymorpha	460523	158
Fungi	Ascomycota	Ogataea_populi-albae	550978	178
Fungi	Ascomycota	Ogataea_ramenticola	104402	169
Fungi	Ascomycota	Ogataea_trehaloabstinens	169509	174
Fungi	Ascomycota	Ogataea_trehalophila	50267	181
Fungi	Ascomycota	Ogataea_zsoltii	169510	170
Fungi	Ascomycota	Oidiodendron_maius_Zn	913774	208
Fungi	Ascomycota	Oidium_heveae	299130	205
Fungi	Ascomycota	Oidium_neolycopersici	212602	205
Fungi	Ascomycota	Onygena_corvina	180788	198
Fungi	Ascomycota	Ophidiomyces_ophiodiicola	1387563	200
Fungi	Ascomycota	Ophioceras_dolichostomum	367097	198
Fungi	Ascomycota	Ophiocordyceps_australis	1399860	193
Fungi	Ascomycota	Ophiocordyceps_camponoti-rufipedis	2004952	190
Fungi	Ascomycota	Ophiocordyceps_polyrhachis-furcata_BCC_54312	1330021	190
Fungi	Ascomycota	Ophiocordyceps_sinensis	72228	168
Fungi	Ascomycota	Ophiocordyceps_sp_camponoti-leonardi	2039875	194
Fungi	Ascomycota	Ophiocordyceps_sp_camponoti-saundersi	2039874	192
Fungi	Ascomycota	Ophiocordyceps_unilateralis	268505	194
Fungi	Ascomycota	Ophiognomonia_clavigignenti-juglandacearum	218668	201
Fungi	Ascomycota	Ophiostoma_ips	5163	169
Fungi	Ascomycota	Ophiostoma_novo-ulmi_subsp_novo-ulmi_H327	1224258	201
Fungi	Ascomycota	Ophiostoma_piceae_UAMH_11346	1262450	195
Fungi	Ascomycota	Pachysolen_tannophilus_NRRL_Y-2460	669874	167
Fungi	Ascomycota	Paecilomyces_hepiali	797268	94
Fungi	Ascomycota	Paecilomyces_penicillatus	264952	204
Fungi	Ascomycota	Pallidocercospora_crystallina	131340	203
Fungi	Ascomycota	Paracoccidioides_brasiliensis_Pb18	502780	201
Fungi	Ascomycota	Paracoccidioides_lutzii_Pb01	502779	202
Fungi	Ascomycota	Paradendryphiella_salina	179392	203
Fungi	Ascomycota	Paramyrothecium_roridum	1859971	205
Fungi	Ascomycota	Paraphaeosphaeria_minitans	565426	202
Fungi	Ascomycota	Paraphaeosphaeria_sporulosa	1460663	208
Fungi	Ascomycota	Paraphoma_sp_B47-9	1804209	199
Fungi	Ascomycota	Parastagonospora_avenaria_f_sp_tritici	54790	201
Fungi	Ascomycota	Parastagonospora_nodorum_SN15	321614	200
Fungi	Ascomycota	Passalora_fulva_CBS_131901	1156157	199
Fungi	Ascomycota	Peltaster_fructicola	286661	205
Fungi	Ascomycota	Penicilliopsis_zonata_CBS_50665	1073090	205
Fungi	Ascomycota	Penicillium_antarcticum	416450	210
Fungi	Ascomycota	Penicillium_arizonense	1835702	204
Fungi	Ascomycota	Penicillium_brasilianum	104259	208
Fungi	Ascomycota	Penicillium_camemberti_FM_013	1429867	44
Fungi	Ascomycota	Penicillium_capsulatum	69766	206
Fungi	Ascomycota	Penicillium_carneum_LCP05634	1439351	205
Fungi	Ascomycota	Penicillium_chrysogenum	5076	203
Fungi	Ascomycota	Penicillium_citrinum	5077	213
Fungi	Ascomycota	Penicillium_coprophilum	36646	207
Fungi	Ascomycota	Penicillium_decumbens	69771	207
Fungi	Ascomycota	Penicillium_digitatum_Pd1	1170230	210
Fungi	Ascomycota	Penicillium_expansum	27334	208
Fungi	Ascomycota	Penicillium_flavigenum	254877	204
Fungi	Ascomycota	Penicillium_freii	48697	178
Fungi	Ascomycota	Penicillium_fuscoglaucum_FM041	1439350	44
Fungi	Ascomycota	Penicillium_griseofulvum	5078	209
Fungi	Ascomycota	Penicillium_italicum	40296	207
Fungi	Ascomycota	Penicillium_janthinellum	5079	205
Fungi	Ascomycota	Penicillium_nalgiovense	60175	207
Fungi	Ascomycota	Penicillium_nordicum	229535	81
Fungi	Ascomycota	Penicillium_oxalicum_114-2	933388	205
Fungi	Ascomycota	Penicillium_paneum_FM227	1439348	200
Fungi	Ascomycota	Penicillium_paxilli_ATCC_26601	1292256	205
Fungi	Ascomycota	Penicillium_polonicum	60169	60
Fungi	Ascomycota	Penicillium_roqueforti_FM164	1365484	199
Fungi	Ascomycota	Penicillium_sclerotiorum	69788	208
Fungi	Ascomycota	Penicillium_solitum	60172	62
Fungi	Ascomycota	Penicillium_sp_BW_12	1931375	16
Fungi	Ascomycota	Penicillium_sp_BW_MB	1931374	150
Fungi	Ascomycota	Penicillium_sp_MA_6036	2153245	203
Fungi	Ascomycota	Penicillium_sp_MT2_MMC-2018	2138087	206
Fungi	Ascomycota	Penicillium_sp_occitanis	290292	56
Fungi	Ascomycota	Penicillium_sp_SPG-F1	2488753	16
Fungi	Ascomycota	Penicillium_sp_W3_MMC-2018	2138086	115
Fungi	Ascomycota	Penicillium_steckii	303698	131
Fungi	Ascomycota	Penicillium_subrubescens	1316194	206
Fungi	Ascomycota	Penicillium_verrucosum	60171	74
Fungi	Ascomycota	Penicillium_vulpinum	29845	208
Fungi	Ascomycota	Periconia_macrospinosa	97972	210
Fungi	Ascomycota	Periglandula_ipomoeae_IasaF13	1037531	201
Fungi	Ascomycota	Pestalotiopsis_fici_W106-1	1229662	211
Fungi	Ascomycota	Pestalotiopsis_sp_JCM_9685	1633207	205
Fungi	Ascomycota	Peterozyma_toletana	1196395	171
Fungi	Ascomycota	Peterozyma_xylosa	1337056	175
Fungi	Ascomycota	Pezicula_radicicola	1663500	209
Fungi	Ascomycota	Pezoloma_ericae	1745343	210
Fungi	Ascomycota	Phaeoacremonium_minimum_UCRPA7	1286976	212
Fungi	Ascomycota	Phaeomoniella_chlamydospora	158046	204
Fungi	Ascomycota	Phaeosphaeria_sp_H62b	2304319	202
Fungi	Ascomycota	Phaffomyces_antillensis	54045	171
Fungi	Ascomycota	Phaffomyces_opuntiae	54194	165
Fungi	Ascomycota	Phaffomyces_thermotolerans	54046	168
Fungi	Ascomycota	Phialemoniopsis_curvata	1093900	201
Fungi	Ascomycota	Phialocephala_scopiformis	149040	210
Fungi	Ascomycota	Phialocephala_sp_D728	2316158	209
Fungi	Ascomycota	Phialocephala_subalpina	576137	210
Fungi	Ascomycota	Phialophora_americana	5601	201
Fungi	Ascomycota	Phialophora_attae	1664694	181
Fungi	Ascomycota	Phialophora_verrucosa	39412	197
Fungi	Ascomycota	Phialosimplex_sp_HF37	1960876	204
Fungi	Ascomycota	Phoma_herbarum	73001	208
Fungi	Ascomycota	Phoma_koolunga	507361	201
Fungi	Ascomycota	Phoma_sp_RAV-16-625	2490640	205
Fungi	Ascomycota	Phoma_sp_XZ068	2081634	201
Fungi	Ascomycota	Phyllosticta_capitalensis	121624	198
Fungi	Ascomycota	Phyllosticta_citriasiana	595635	177
Fungi	Ascomycota	Phyllosticta_citricarpa	55181	165
Fungi	Ascomycota	Pichia_exigua	1171599	158
Fungi	Ascomycota	Pichia_fermentans	53655	147
Fungi	Ascomycota	Pichia_heedii	53659	141
Fungi	Ascomycota	Pichia_kluyveri	36015	103
Fungi	Ascomycota	Pichia_kudriavzevii	4909	158
Fungi	Ascomycota	Pichia_manshurica	121235	168
Fungi	Ascomycota	Pichia_membranifaciens_NRRL_Y-2026	763406	166
Fungi	Ascomycota	Pichia_nakasei	53656	148
Fungi	Ascomycota	Pichia_norvegensis	4921	146
Fungi	Ascomycota	Pichia_occidentalis	54552	171
Fungi	Ascomycota	Pichia_terricola	54551	162
Fungi	Ascomycota	Pirottaea_palmicola	1603990	204
Fungi	Ascomycota	Pleosporales_sp_UM_1110	1162309	151
Fungi	Ascomycota	Ploettnerulaceae_sp_D365	2316157	205
Fungi	Ascomycota	Pneumocystis_carinii_B80	1408658	130
Fungi	Ascomycota	Pneumocystis_jirovecii_RU7	1408657	127
Fungi	Ascomycota	Pneumocystis_murina_B123	1069680	124
Fungi	Ascomycota	Pochonia_chlamydosporia_170	1380566	211
Fungi	Ascomycota	Podospora_anserina	515849	108
Fungi	Ascomycota	Podospora_comata	48703	112
Fungi	Ascomycota	Polytolypa_hystricis_UAMH7299	1447883	199
Fungi	Ascomycota	Preussia_sp_BSL10	1712568	203
Fungi	Ascomycota	Priceomyces_carsonii	28549	169
Fungi	Ascomycota	Priceomyces_castillae	45501	179
Fungi	Ascomycota	Priceomyces_haplophilus	45502	168
Fungi	Ascomycota	Priceomyces_medius	45504	175
Fungi	Ascomycota	Proliferodiscus_dingleyae	2283848	208
Fungi	Ascomycota	Protomyces_gravidus	42469	166
Fungi	Ascomycota	Protomyces_inouyei	27332	158
Fungi	Ascomycota	Protomyces_inundatus	27333	169
Fungi	Ascomycota	Protomyces_lactucaedebilis	56484	157
Fungi	Ascomycota	Protomyces_macrosporus	48147	166
Fungi	Ascomycota	Protomyces_pachydermus	48148	167
Fungi	Ascomycota	Protomyces_sp_C29	1882900	167
Fungi	Ascomycota	Pseudevernia_furfuracea	136282	199
Fungi	Ascomycota	Pseudocercospora_eumusae	321146	204
Fungi	Ascomycota	Pseudocercospora_fijiensis_CIRAD86	383855	205
Fungi	Ascomycota	Pseudocercospora_musae	113226	200
Fungi	Ascomycota	Pseudocercospora_pini-densiflorae_CBS_125139	1367541	209
Fungi	Ascomycota	Pseudogymnoascus_destructans	655981	199
Fungi	Ascomycota	Pseudogymnoascus_pannorum_var_pannorum	79859	80
Fungi	Ascomycota	Pseudogymnoascus_sp_03VT05	1622148	187
Fungi	Ascomycota	Pseudogymnoascus_sp_04NY16	1752145	78
Fungi	Ascomycota	Pseudogymnoascus_sp_05NY08	1622149	187
Fungi	Ascomycota	Pseudogymnoascus_sp_23342-1-I1	1524831	199
Fungi	Ascomycota	Pseudogymnoascus_sp_24MN13	1622150	83
Fungi	Ascomycota	Pseudogymnoascus_sp_BL308	1436940	195
Fungi	Ascomycota	Pseudogymnoascus_sp_BL549	1436941	191
Fungi	Ascomycota	Pseudogymnoascus_sp_VKM_F-103	1420912	46
Fungi	Ascomycota	Pseudogymnoascus_sp_VKM_F-3557	1437433	66
Fungi	Ascomycota	Pseudogymnoascus_sp_VKM_F-3775	1420901	23
Fungi	Ascomycota	Pseudogymnoascus_sp_VKM_F-3808	1391699	159
Fungi	Ascomycota	Pseudogymnoascus_sp_VKM_F-4246	1420902	156
Fungi	Ascomycota	Pseudogymnoascus_sp_VKM_F-4281_FW-2241	1420906	179
Fungi	Ascomycota	Pseudogymnoascus_sp_VKM_F-4513_FW-928	1420907	167
Fungi	Ascomycota	Pseudogymnoascus_sp_VKM_F-4514_FW-929	1420908	19
Fungi	Ascomycota	Pseudogymnoascus_sp_VKM_F-4515_FW-2607	1420909	25
Fungi	Ascomycota	Pseudogymnoascus_sp_VKM_F-4516_FW-969	1420910	30
Fungi	Ascomycota	Pseudogymnoascus_sp_VKM_F-4517_FW-2822	1420911	23
Fungi	Ascomycota	Pseudogymnoascus_sp_VKM_F-4518_FW-2643	1420913	134
Fungi	Ascomycota	Pseudogymnoascus_sp_VKM_F-4519_FW-2642	1420914	148
Fungi	Ascomycota	Pseudogymnoascus_sp_VKM_F-4520_FW-2644	1420915	133
Fungi	Ascomycota	Pseudogymnoascus_sp_WSF_3629	1622147	199
Fungi	Ascomycota	Pseudogymnoascus_verrucosus	342668	53
Fungi	Ascomycota	Pseudohalonectria_lignicola	42149	198
Fungi	Ascomycota	Pseudomassariella_vexata	1141098	208
Fungi	Ascomycota	Pseudonectria_buxi	1053252	203
Fungi	Ascomycota	Pseudonectria_foliicola	1634538	202
Fungi	Ascomycota	Pseudophaeomoniella_oleicola	1671306	202
Fungi	Ascomycota	Pseudopyrenochaeta_lycopersici	285811	209
Fungi	Ascomycota	Purpureocillium_lilacinum	33203	206
Fungi	Ascomycota	Pyrenochaeta_sp_DS3sAY3a	765867	208
Fungi	Ascomycota	Pyrenochaeta_sp_UM_256	1295359	210
Fungi	Ascomycota	Pyrenophora_seminiperda_CCB06	1302712	196
Fungi	Ascomycota	Pyrenophora_teres_f_teres	97479	203
Fungi	Ascomycota	Pyrenophora_tritici-repentis_Pt-1C-BFP	426418	205
Fungi	Ascomycota	Pyricularia_grisea	148305	207
Fungi	Ascomycota	Pyricularia_oryzae_70-15	242507	207
Fungi	Ascomycota	Pyricularia_pennisetigena	1578925	207
Fungi	Ascomycota	Pyricularia_sp_CBS_133598	403063	207
Fungi	Ascomycota	Rachicladosporium_antarcticum	1507870	357
Fungi	Ascomycota	Rachicladosporium_sp_CCFEE_5018	1974281	285
Fungi	Ascomycota	Raffaelea_albimanens	45341	195
Fungi	Ascomycota	Raffaelea_ambrosiae	45346	189
Fungi	Ascomycota	Raffaelea_arxii	45342	190
Fungi	Ascomycota	Raffaelea_lauricola	483707	172
Fungi	Ascomycota	Raffaelea_quercivora	637633	185
Fungi	Ascomycota	Raffaelea_quercus-mongolicae	1423150	197
Fungi	Ascomycota	Raffaelea_sp_RL272	2036197	166
Fungi	Ascomycota	Raffaelea_sulphurea	490887	179
Fungi	Ascomycota	Ramalina_intermedia	86788	188
Fungi	Ascomycota	Ramalina_peruviana	475428	172
Fungi	Ascomycota	Ramichloridium_luteum	508918	201
Fungi	Ascomycota	Ramularia_coccinea	475927	205
Fungi	Ascomycota	Ramularia_collo-cygni	112498	199
Fungi	Ascomycota	Ramularia_endophylla_CBS_113265	1367538	197
Fungi	Ascomycota	Rasamsonia_emersonii_CBS_39364	1408163	203
Fungi	Ascomycota	Reticulascus_tulasneorum	1028407	206
Fungi	Ascomycota	Rhinocladiella_mackenziei_CBS_65093	1442369	206
Fungi	Ascomycota	Rhynchosporium_agropyri	914238	81
Fungi	Ascomycota	Rhynchosporium_commune	914237	67
Fungi	Ascomycota	Rhynchosporium_secalis	38038	64
Fungi	Ascomycota	Rhytidhysteron_rufulum_CBS_30638	1136865	194
Fungi	Ascomycota	Rosellinia_necatrix	77044	194
Fungi	Ascomycota	Rutstroemia_sp_NJR-2017a_BBW	2070414	158
Fungi	Ascomycota	Rutstroemia_sp_NJR-2017a_BVV2	2070413	205
Fungi	Ascomycota	Rutstroemia_sp_NJR-2017a_WRK4	2070412	157
Fungi	Ascomycota	Rutstroemia_sydowiana	54687	180
Fungi	Ascomycota	Saccharomycetaceae_sp_Ashbya_aceri	566037	167
Fungi	Ascomycota	Saccharomycodes_ludwigii	36035	152
Fungi	Ascomycota	Saccharomycopsis_capsularis	36036	180
Fungi	Ascomycota	Saccharomycopsis_fermentans	53486	170
Fungi	Ascomycota	Saccharomycopsis_fibuligera	4944	170
Fungi	Ascomycota	Saccharomycopsis_fodiens	1305767	175
Fungi	Ascomycota	Saccharomycopsis_malanga	44092	176
Fungi	Ascomycota	Saccharomycopsis_sp_UWOPS_91-1271	1504575	161
Fungi	Ascomycota	Saitoella_complicata_NRRL_Y-17804	698492	189
Fungi	Ascomycota	Saprochaete_ingens	2606893	187
Fungi	Ascomycota	Saprochaete_suaveolens	44074	198
Fungi	Ascomycota	Sarocladium_brachiariae	1686168	204
Fungi	Ascomycota	Sarocladium_oryzae	284135	204
Fungi	Ascomycota	Sarocladium_strictum	5046	203
Fungi	Ascomycota	Saturnispora_dispora	29835	144
Fungi	Ascomycota	Saturnispora_hagleri	297360	155
Fungi	Ascomycota	Saturnispora_mendoncae	324741	129
Fungi	Ascomycota	Saturnispora_saitoi	58634	144
Fungi	Ascomycota	Saturnispora_serradocipensis	756769	145
Fungi	Ascomycota	Saturnispora_silvae	52249	140
Fungi	Ascomycota	Saturnispora_zaruensis	58635	147
Fungi	Ascomycota	Scedosporium_apiospermum	563466	206
Fungi	Ascomycota	Scedosporium_aurantiacum	315946	191
Fungi	Ascomycota	Scedosporium_boydii	5597	206
Fungi	Ascomycota	Scedosporium_dehoogii	563467	44
Fungi	Ascomycota	Scedosporium_sp_IMV_00882	2562444	39
Fungi	Ascomycota	Scheffersomyces_lignosus	1111081	181
Fungi	Ascomycota	Scheffersomyces_shehatae	45589	180
Fungi	Ascomycota	Scheffersomyces_stambukii	1751990	177
Fungi	Ascomycota	Scheffersomyces_stipitis_CBS_6054	322104	182
Fungi	Ascomycota	Sclerotinia_borealis_F-4128	1432307	209
Fungi	Ascomycota	Sclerotinia_glacialis	107426	207
Fungi	Ascomycota	Sclerotinia_sclerotiorum_1980_UF-70	665079	43
Fungi	Ascomycota	Sclerotium_cepivorum	38492	210
Fungi	Ascomycota	Scytalidium_lignicola	5539	202
Fungi	Ascomycota	Scytalidium_sp_3C	2487125	206
Fungi	Ascomycota	Shiraia_sp_slf14	665115	206
Fungi	Ascomycota	Sodiomyces_alkalinus_F11	1314773	201
Fungi	Ascomycota	Sordaria_macrospora_k-hell	771870	198
Fungi	Ascomycota	Spathaspora_arborariae_UFMG-191A	1343157	176
Fungi	Ascomycota	Spathaspora_boniae	1701548	173
Fungi	Ascomycota	Spathaspora_girioi	1774708	178
Fungi	Ascomycota	Spathaspora_gorwiae	1852163	153
Fungi	Ascomycota	Spathaspora_hagerdaliae	1774706	167
Fungi	Ascomycota	Spathaspora_passalidarum_NRRL_Y-27907	619300	172
Fungi	Ascomycota	Spathaspora_sp_JA1	2028339	180
Fungi	Ascomycota	Spathaspora_sp_UFMG-CM-Y6060	1864610	174
Fungi	Ascomycota	Spathaspora_xylofermentans	1699422	178
Fungi	Ascomycota	Spencermartinsiella_europaea	933994	188
Fungi	Ascomycota	Sphaceloma_murrayae	2082308	197
Fungi	Ascomycota	Sphaerosporella_brunnea	1250544	209
Fungi	Ascomycota	Sphaerulina_musiva_SO2202	692275	119
Fungi	Ascomycota	Sphaerulina_populicola_P0202b	1136490	197
Fungi	Ascomycota	Sporopachydermia_lactativora	45794	178
Fungi	Ascomycota	Sporopachydermia_quercuum	54094	178
Fungi	Ascomycota	Sporothrix_brasiliensis_5110	1398154	180
Fungi	Ascomycota	Sporothrix_globosa	545651	201
Fungi	Ascomycota	Sporothrix_insectorum_RCEF_264	1081102	147
Fungi	Ascomycota	Sporothrix_pallida	431197	190
Fungi	Ascomycota	Sporothrix_schenckii_1099-18	1397361	188
Fungi	Ascomycota	Stachybotrys_chartarum	74722	200
Fungi	Ascomycota	Stachybotrys_chlorohalonata_IBT_40285	1283841	206
Fungi	Ascomycota	Stagonospora_sp_SRC1lsM3a	765868	205
Fungi	Ascomycota	Stagonosporopsis_tanaceti	1200839	188
Fungi	Ascomycota	Starmera_amethionina	53643	159
Fungi	Ascomycota	Starmera_quercuum	53646	171
Fungi	Ascomycota	Starmerella_apicola	29830	120
Fungi	Ascomycota	Starmerella_bacillaris	1247836	111
Fungi	Ascomycota	Starmerella_bombicola	75736	126
Fungi	Ascomycota	Starmerella_davenportii	2528786	99
Fungi	Ascomycota	Starmerella_geochares	46361	127
Fungi	Ascomycota	Starmerella_gropengiesseri	45555	78
Fungi	Ascomycota	Starmerella_kuoi	1008382	138
Fungi	Ascomycota	Starmerella_magnoliae	5490	115
Fungi	Ascomycota	Starmerella_ratchasimensis	225544	119
Fungi	Ascomycota	Starmerella_riodocensis	308924	111
Fungi	Ascomycota	Starmerella_sorbosivorans	140312	120
Fungi	Ascomycota	Starmerella_sp_tilneyi	121468	123
Fungi	Ascomycota	Starmerella_vaccinii	45600	131
Fungi	Ascomycota	Stemphylium_lycopersici	183478	203
Fungi	Ascomycota	Stemphylium_vesicarium	119933	208
Fungi	Ascomycota	Stenocarpella_maydis	238245	207
Fungi	Ascomycota	Sugiyamaella_lignohabitans	796027	192
Fungi	Ascomycota	Sugiyamaella_xylanicola	1234609	190
Fungi	Ascomycota	Suhomyces_canberraensis	147334	180
Fungi	Ascomycota	Suhomyces_emberorum	246006	174
Fungi	Ascomycota	Suhomyces_pyralidae	147331	173
Fungi	Ascomycota	Suhomyces_tanzawaensis_NRRL_Y-17324	984487	180
Fungi	Ascomycota	Symbiotaphrina_buchneri	40220	205
Fungi	Ascomycota	Talaromyces_adpressus	1974180	189
Fungi	Ascomycota	Talaromyces_amestolkiae	1196081	209
Fungi	Ascomycota	Talaromyces_atroroseus	1441469	209
Fungi	Ascomycota	Talaromyces_borbonicus	2077152	205
Fungi	Ascomycota	Talaromyces_cellulolyticus	1472165	49
Fungi	Ascomycota	Talaromyces_funiculosus	28572	202
Fungi	Ascomycota	Talaromyces_islandicus	28573	206
Fungi	Ascomycota	Talaromyces_leycettanus	196907	208
Fungi	Ascomycota	Talaromyces_marneffei_ATCC_18224	441960	205
Fungi	Ascomycota	Talaromyces_piceae	153982	199
Fungi	Ascomycota	Talaromyces_pinophilus	128442	44
Fungi	Ascomycota	Talaromyces_purpureogenus	1266744	210
Fungi	Ascomycota	Talaromyces_stipitatus_ATCC_10500	441959	206
Fungi	Ascomycota	Talaromyces_verruculosus	198730	186
Fungi	Ascomycota	Talaromyces_wortmannii	28567	207
Fungi	Ascomycota	Taphrina_betulina	203079	172
Fungi	Ascomycota	Taphrina_communis	71559	91
Fungi	Ascomycota	Taphrina_confusa	203082	175
Fungi	Ascomycota	Taphrina_deformans	5011	176
Fungi	Ascomycota	Taphrina_flavorubra_JCM_22207	1450759	171
Fungi	Ascomycota	Taphrina_populina_JCM_22190	1450760	176
Fungi	Ascomycota	Taphrina_pruni	48692	91
Fungi	Ascomycota	Taphrina_sp_SM11	2305253	177
Fungi	Ascomycota	Taphrina_wiesneri	5012	171
Fungi	Ascomycota	Taxomyces_andreanae_CBS_27992	1149723	195
Fungi	Ascomycota	Teratosphaeria_destructans	418781	193
Fungi	Ascomycota	Teratosphaeria_gauchensis	405846	206
Fungi	Ascomycota	Teratosphaeria_zuluensis	658931	200
Fungi	Ascomycota	Terfezia_boudieri_ATCC_MYA-4762	1051890	197
Fungi	Ascomycota	Tetrapisispora_blattae_CBS_6284	1071380	166
Fungi	Ascomycota	Tetrapisispora_fleetii	300277	171
Fungi	Ascomycota	Tetrapisispora_iriomotensis	113606	173
Fungi	Ascomycota	Tetrapisispora_namnaoensis	279732	166
Fungi	Ascomycota	Tetrapisispora_phaffii_CBS_4417	1071381	172
Fungi	Ascomycota	Teunomyces_cretensis	268492	168
Fungi	Ascomycota	Teunomyces_gatunensis	392264	169
Fungi	Ascomycota	Teunomyces_kruisii	45561	171
Fungi	Ascomycota	Thermoascaceae_sp_COH1141	2562446	210
Fungi	Ascomycota	Thermoascus_crustaceus	5088	204
Fungi	Ascomycota	Thermomyces_lanuginosus_SSBP	1158138	207
Fungi	Ascomycota	Thermothelomyces_thermophilus_ATCC_42464	573729	193
Fungi	Ascomycota	Thermothielavioides_terrestris_NRRL_8126	578455	191
Fungi	Ascomycota	Thielaviopsis_ethacetica	1526549	196
Fungi	Ascomycota	Thielaviopsis_euricoi	1346820	199
Fungi	Ascomycota	Thielaviopsis_musarum	1580842	196
Fungi	Ascomycota	Thielaviopsis_punctulata	72032	199
Fungi	Ascomycota	Tolypocladium_capitatum	45235	191
Fungi	Ascomycota	Tolypocladium_inflatum	29910	29
Fungi	Ascomycota	Tolypocladium_ophioglossoides_CBS_100239	1163406	203
Fungi	Ascomycota	Tolypocladium_paradoxum	94208	199
Fungi	Ascomycota	Tolypocladium_sp_Salcha_MEA-2	1355412	28
Fungi	Ascomycota	Tolypocladium_sp_Sup5_PDA-1	1501327	202
Fungi	Ascomycota	Torrubiella_hemipterigena	1531966	210
Fungi	Ascomycota	Tortispora_caseinolytica_NRRL_Y-17796	767744	159
Fungi	Ascomycota	Tortispora_ganteri	1326887	157
Fungi	Ascomycota	Tortispora_starmeri	1326888	157
Fungi	Ascomycota	Torulaspora_delbrueckii	4950	175
Fungi	Ascomycota	Torulaspora_franciscae	53488	168
Fungi	Ascomycota	Torulaspora_maleeae	200334	175
Fungi	Ascomycota	Torulaspora_microellipsoides	1136883	174
Fungi	Ascomycota	Torulaspora_pretoriensis	35629	177
Fungi	Ascomycota	Trichoderma_arundinaceum	490622	202
Fungi	Ascomycota	Trichoderma_asperellum_CBS_43397	1042311	206
Fungi	Ascomycota	Trichoderma_atrobrunneum	1491457	195
Fungi	Ascomycota	Trichoderma_atroviride_IMI_206040	452589	206
Fungi	Ascomycota	Trichoderma_brevicompactum	247546	206
Fungi	Ascomycota	Trichoderma_citrinoviride	58853	203
Fungi	Ascomycota	Trichoderma_gamsii	398673	205
Fungi	Ascomycota	Trichoderma_guizhouense	1491466	195
Fungi	Ascomycota	Trichoderma_hamatum_GD12	1247866	208
Fungi	Ascomycota	Trichoderma_harzianum_CBS_22695	983964	197
Fungi	Ascomycota	Trichoderma_koningii	97093	36
Fungi	Ascomycota	Trichoderma_koningiopsis	337941	202
Fungi	Ascomycota	Trichoderma_longibrachiatum_ATCC_18648	983965	23
Fungi	Ascomycota	Trichoderma_parareesei	858221	193
Fungi	Ascomycota	Trichoderma_pleuroti	500994	186
Fungi	Ascomycota	Trichoderma_reesei_QM6a	431241	198
Fungi	Ascomycota	Trichoderma_sp_IMV_00454	2562443	194
Fungi	Ascomycota	Trichoderma_virens_Gv29-8	413071	39
Fungi	Ascomycota	Trichoderma_viride	5547	30
Fungi	Ascomycota	Trichomonascus_ciferrii	44093	174
Fungi	Ascomycota	Trichophyton_benhamiae_CBS_112371	663331	177
Fungi	Ascomycota	Trichophyton_equinum_CBS_12797	559882	50
Fungi	Ascomycota	Trichophyton_interdigitale_MR816	1215338	40
Fungi	Ascomycota	Trichophyton_mentagrophytes	523103	50
Fungi	Ascomycota	Trichophyton_rubrum_CBS_118892	559305	15
Fungi	Ascomycota	Trichophyton_soudanense_CBS_45261	1215331	13
Fungi	Ascomycota	Trichophyton_tonsurans_CBS_112818	647933	52
Fungi	Ascomycota	Trichophyton_verrucosum_HKI_0517	663202	180
Fungi	Ascomycota	Trichophyton_violaceum	34388	37
Fungi	Ascomycota	Trichothecium_ovalisporum	508457	40
Fungi	Ascomycota	Trichothecium_roseum	47278	194
Fungi	Ascomycota	Trichothecium_sympodiale	51912	41
Fungi	Ascomycota	Trigonopsis_variabilis	34364	129
Fungi	Ascomycota	Trigonopsis_vinaria	45603	179
Fungi	Ascomycota	Tuber_borchii	42251	193
Fungi	Ascomycota	Tuber_calosporum	1894963	188
Fungi	Ascomycota	Tuber_indicum	55307	178
Fungi	Ascomycota	Tuber_magnatum	42249	190
Fungi	Ascomycota	Tuber_melanosporum	39416	181
Fungi	Ascomycota	Tuber_microsphaerosporum	1455713	186
Fungi	Ascomycota	Tuber_umbilicatum	691171	188
Fungi	Ascomycota	Umbilicaria_muehlenbergii	87280	194
Fungi	Ascomycota	Umbilicaria_pustulata	136370	159
Fungi	Ascomycota	Uncinocarpus_reesii_1704	336963	197
Fungi	Ascomycota	Ustilaginoidea_virens	1159556	204
Fungi	Ascomycota	Valsa_mali	105487	202
Fungi	Ascomycota	Valsa_malicola	356882	202
Fungi	Ascomycota	Valsa_sordida	252740	202
Fungi	Ascomycota	Vanderwaltozyma_polyspora_DSM_70294	436907	173
Fungi	Ascomycota	Venturia_asperata	86256	198
Fungi	Ascomycota	Venturia_aucupariae	470485	205
Fungi	Ascomycota	Venturia_carpophila	86257	196
Fungi	Ascomycota	Venturia_effusa	50376	200
Fungi	Ascomycota	Venturia_inaequalis	5025	204
Fungi	Ascomycota	Venturia_nashicola	86259	201
Fungi	Ascomycota	Venturia_pyrina_ICMP_11032	1437871	205
Fungi	Ascomycota	Venustampulla_echinocandica	2656787	207
Fungi	Ascomycota	Verruconis_gallopava	253628	198
Fungi	Ascomycota	Verruconis_sp	2011826	83
Fungi	Ascomycota	Verticillium_albo-atrum	27335	201
Fungi	Ascomycota	Verticillium_alfalfae_VaMs102	526221	129
Fungi	Ascomycota	Verticillium_dahliae_VdLs17	498257	127
Fungi	Ascomycota	Verticillium_isaacii	1051614	134
Fungi	Ascomycota	Verticillium_klebahnii	1051615	137
Fungi	Ascomycota	Verticillium_longisporum	100787	244
Fungi	Ascomycota	Verticillium_nonalfalfae	1051616	155
Fungi	Ascomycota	Verticillium_nubilum	132580	206
Fungi	Ascomycota	Verticillium_tricorpus_MUCL_9792	1425883	191
Fungi	Ascomycota	Verticillium_zaregamsianum	1051617	192
Fungi	Ascomycota	Wickerhamia_fluorescens	45790	178
Fungi	Ascomycota	Wickerhamiella_cacticola	75733	131
Fungi	Ascomycota	Wickerhamiella_domercqiae	45788	134
Fungi	Ascomycota	Wickerhamiella_galacta	45553	146
Fungi	Ascomycota	Wickerhamiella_hasegawae	446224	148
Fungi	Ascomycota	Wickerhamiella_infanticola	1116880	136
Fungi	Ascomycota	Wickerhamiella_occidentalis	75734	132
Fungi	Ascomycota	Wickerhamiella_pararugosa	49331	124
Fungi	Ascomycota	Wickerhamiella_sorbophila	45607	137
Fungi	Ascomycota	Wickerhamiella_versatilis	27304	126
Fungi	Ascomycota	Wickerhamomyces_alni	1337057	161
Fungi	Ascomycota	Wickerhamomyces_anomalus_NRRL_Y-366-8	683960	175
Fungi	Ascomycota	Wickerhamomyces_bovis	53647	165
Fungi	Ascomycota	Wickerhamomyces_canadensis	1156965	175
Fungi	Ascomycota	Wickerhamomyces_ciferrii	1041607	169
Fungi	Ascomycota	Wickerhamomyces_hampshirensis	1041608	176
Fungi	Ascomycota	Wickerhamomyces_sp_NRRL_YB-2243	2508582	172
Fungi	Ascomycota	Xeromyces_bisporus	89491	198
Fungi	Ascomycota	Xylaria_flabelliformis	2512241	205
Fungi	Ascomycota	Xylaria_grammica	363999	154
Fungi	Ascomycota	Xylaria_hypoxylon	37992	194
[truncated: 1,714 more rows]
